# Supplementary material for: Sharing of cmeRABC alleles between C. coli and C. jejuni associated with extensive drug resistance in Campylobacter isolates from infants and poultry in the Peruvian Amazon
Source: mBio. 2024 Dec 27;16(2):e02054-24. doi: 10.1128/mbio.02054-24 (PMC11796421; doi:10.1128/mbio.02054-24)
Supplement: Table S1 — Campylobacter jejuni and Campylobacter coli genome information, antimicrobial resistance phenotypes, genes, and mutations. [file mbio.02054-24-s0004.xlsx]

## Sheet: SupplementaryTable1
Supplementary Table 1. Campylobacter jejuni and Campylobacter coli Genomes Information, Antimicrobial Resistance Phenotypes, Genes and Mutations.
Sample Name	PubMLST ID	BioSample Accession	Accession	Study	Species	MLST	Clonal Complex	Source	Date of Birth	Age (months)	Sample Date	Sample Type	Sex	Completeness	Contamination	Heterogeneity	Number of Contigs	Total Length	N50	Group	QUINOLONES		MACROLIDES			TETRACYCLINES		AMINOGLYCOSIDES		BETA-LACTAMS			CARBAPENEMS		cmeRABC operon
																					CIP	Genotype	AZM	ERY	Genotype	TET	Genotype	GEN	Genotype	AMC	AMP	Genotype	IMP	Genotype	cmeABC Genotype	Inverter Repeat Mutation	Inverter Repeat Functional Effect
																					Phenotype		Phenotype	Phenotype		Phenotype		Phenotype		Phenotype	Phenotype		Phenotype
CAM000139	112371	SAMN32252369	JBIFIV000000000	B	coli	ST11957	ST-828	Clinical	2021-09-01	0.393443	2021-09-13	Diarrheal	Male	0.9937	1.7e-05	0.003333	41	1698052	215702	azmr_cipr	R	gyrA Th186L	R	99	0	R	tetO	R	ant6Ia; aad6; aph3IIa; aad9	I	99	blaOXA	S	0	Wild Type	TGTAATAAATATTACA	0
CAM000279	112378	SAMN32252370	JBIFIW000000000	B	jejuni	ST11958	ST-353	Clinical	2021-08-05	2.32787	2021-10-15	Diarrheal	Female	0.9959	0.002	0	28	1707988	149981	azms_cipr	R	gyrA Th186L	S	99	0	S	tetO	S	aad9; aadE; ant6Ia; aph3IIa	R	99	blaOXA	S	0	RE-cmeABC	TGTAATAATAAATATTACA	1
CAM000391	112380	SAMN32252371	JBIFIX000000000	B	jejuni	ST1036	ST-353	Clinical	2021-10-08	1.01639	2021-11-08	Asymptomatic	Female	0.9959	0.0015	0	26	1725361	246065	azms_cipr	R	gyrA Th186L	S	99	0	R	tetO	S	aad9; aadE; ant6Ia; aph3IIa	S	99	blaOXA	S	0	RE-cmeABC	TGTAATAAATATTGCA	1
CAM000396	112381	SAMN32252372	JBIFIY000000000	B	jejuni	ST10237	ST-354	Clinical	2021-09-01	2.2623	2021-11-09	Diarrheal	Male	0.995	0.0011	0	22	1677563	316916	azms_cips	S	0	S	99	0	S	0	S	0	S	99	0	S	0	Wild Type	TGTAATAAATATTACA	0
CAM000431	112382	SAMN32252373	JBIFIZ000000000	B	coli	ST11959	ST-1150	Clinical	2021-09-01	2.62295	2021-11-20	Diarrheal	Male	0.9966	6.2e-05	0.001667	31	1789453	163209	azms_cips	S	gyrA Th186L	S	99	0	S	tetO	S	0	S	99	blaOXA	S	0	Wild Type	TGCAATAAATATTACA	0
CAM000518	112383	SAMN32252374	JBIFJA000000000	B	jejuni	ST1233	ST-353	Clinical	2021-10-06	2.03279	2021-12-07	Diarrheal	Female	0.9957	0.0011	0	22	1684499	176535	azms_cipr	R	gyrA Th186L	S	99	0	S	0	S	0	S	99	0	S	0	Wild Type	TGTAATAAAAATTACA	0
CAM000524	112384	SAMN32252375	JBIFJB000000000	B	jejuni	ST6091	ND	Clinical	2021-07-09	5.01639	2021-12-09	Diarrheal	Male	0.9957	0.0011	0	17	1624673	184843	azms_cipr	R	gyrA Th186L	S	99	0	R	tetO	S	sat4; aad6; aad9; ant6I; aaph2If; aph3IIa	S	99	blaOXA	S	0	RE-cmeABC	TGTAATAAATATTATA	0
CAM000646	112388	SAMN32252376	JBIFJC000000000	B	coli	ST11961	ST-1150	Clinical	2021-07-09	5.37705	2021-12-20	Asymptomatic	Male	0.9899	4.4e-05	0	26	1765266	128710	azms_cipr	R	gyrA Th186L	S	99	0	R	tetO	S	sat4; ant6Ia; aad6; aph3IIa	S	99	blaOXA	S	0	RE-cmeABC	TGTAATAAATATTACA	0
CAM000702	112389	SAMN32252377	JBIFJD000000000	B	jejuni	ST11962	ST-206	Clinical	2021-08-03	5.01639	2022-01-03	Asymptomatic	Female	0.9956	0.0149	0.5833	107	1786229	32143	azms_cipr	R	gyrA Th186L	S	99	0	R	tetO	S	aad9; aadE; ant6Ia; aph3IIa	S	99	blaOXA	S	0	Wild Type	TGTAATAATAAATATTACA	1
CAM000717	112391	SAMN32252378	JBIFJE000000000	B	jejuni	ST11962	ST-206	Clinical	2021-09-06	3.93443	2022-01-04	Diarrheal	Female	0.9957	0.0015	0	33	1785971	137382	azms_cipr	R	gyrA Th186L	S	99	0	R	tetO	S	aad9; aadE; ant6Ia; aph3IIa	S	99	blaOXA	S	0	Wild Type	TGTAATAATAAATATTACA	1
CAM000766	112393	SAMN32252379	JBIFJF000000000	B	jejuni	ST607	ST-607	Clinical	2021-07-31	5.2459	2022-01-07	Diarrheal	Male	0.995	0.0015	0	39	1809412	175297	azms_cipr	R	gyrA Th186L	S	99	0	S	tetO	S	aad9; aadE; ant6Ia; aph3IIa	S	99	blaOXA	S	0	RE-cmeABC	TGTAATAA-TATTACA	1
CAM000833	112395	SAMN32252380	JBIFJG000000000	B	jejuni	ST11964	ST-354	Clinical	2021-08-13	5.01639	2022-01-13	Asymptomatic	Female	0.9953	0.0039	0.4	49	1738620	191744	azmr_cips	S	gyrA Th186L	S	R	0	I	tetO	S	0	S	99	blaOXA	S	0	Wild Type	TGTAATAAATATTACA	0
CAM000854	112396	SAMN32252381	JBIFJH000000000	B	jejuni	ST11964	ST-354	Clinical	2021-08-13	5.14754	2022-01-17	Diarrheal	Female	0.9953	0.0029	0.333	58	1744032	179892	azms_cipr	R	gyrA Th186L	S	S	0	R	tetO	S	0	S	99	blaOXA	S	0	Wild Type	TGTAATAAATATTACA	0
CAM001070	112399	SAMN32252382	JBIFJI000000000	B	jejuni	ST49	ST-49	Clinical	2021-08-21	5.63934	2022-02-09	Diarrheal	Male	0.9957	0.0023	0.5	25	1619773	289314	azms_cips	S	0	S	S	0	S	0	S	0	S	99	blaOXA	S	0	Wild Type	TGTAATAAAAATTACA	0
CAM001075	112400	SAMN32252383	JBIFJJ000000000	B	jejuni	ST10315	ST-353	Clinical	2021-07-21	6.68852	2022-02-10	Asymptomatic	Female	0.9938	0.0015	0	15	1636594	175800	azms_cips	S	gyrA Th186L	99	S	0	S	tetO	I	aad9; aadE; ant6Ia; aph3IIa	S	99	blaOXA	S	0	RE-cmeABC	TGTAATAAATATTATA	0
CAM001220	112403	SAMN32252384	JBIFJK000000000	B	jejuni	ST460	ST-460	Clinical	2021-08-03	6.85246	2022-02-28	Diarrheal	Female	0.9957	0.0074	0	38	1711393	179702	azms_cips	S	0	S	S	0	S	0	S	0	99	99	0	S	0	Wild Type	TGTAATAAATATTACA	0
CAM001243	112404	SAMN32252385	JBIFJL000000000	B	jejuni	ST607	ST-607	Clinical	2021-09-30	5.01639	2022-03-02	Asymptomatic	Male	0.995	0.0158	0	58	1780387	176683	azms_cips	S	0	S	S	0	S	tetO	I	0	99	99	0	S	0	Wild Type	TGTAATAAATATTACA	0
CAM001343-007279	115980	SAMN44270158	JBIYWR000000000	B	jejuni	ST660	ST-22	Clinical	2021-09-01	6.22951	2022-03-10	Diarrheal	Male	0.9985	0.0015	0	25	1638909	151386	azms_cips	S	0	S	S	0	S	0	S	0	99	99	blaOXA	S	0	Wild Type	TGTAATAAATATTACA	0
CAM001343-007281	115882	SAMN44270159	JBIYWQ000000000	B	jejuni	ST660	ST-22	Clinical	2021-09-01	6.62295	2022-03-22	Diarrheal	Male	99.85	0.0015	0	32	1639396	151386	azms_cips	S	0	S	S	0	R	0	S	0	99	99	blaOXA	S	0	Wild Type	TGTAATAAATATTACA	0
CAM001343-007282	115883	SAMN44270160	JBIYWP000000000	B	coli	ST1055	ST-828	Clinical	2021-09-01	6.62295	2022-03-22	Diarrheal	Male	0.9886	0.002	0	45	1800160	265875	azms_cips	S	gyrA Th186L	S	S	23S rRNA A2075G	S	tetO	S	sat4; ant6Ia; aad6; aph3IIa; aad9; aph2If	99	99	blaOXA	S	0	Wild Type	TGTAATAAATATTACA	0
CAM001347	113204	SAMN32664106	JBIYWO000000000	B	coli	ST1055	ST-828	Clinical	2021-07-09	8	2022-03-10	Asymptomatic	Male	0.9886	0.002	0	47	1801181	265874	azms_cipr	R	gyrA Th186L	S	S	23S rRNA A2075G	R	tetO	R	sat4; ant6Ia; aad6; aph3IIa; aad9; aph2If	99	99	blaOXA	S	0	Wild Type	TGTAATAAATATTACA	0
CAM001351	113205	SAMN32664107	JBIYWN000000000	B	coli	ST1055	ST-828	Clinical	2021-10-15	4.81967	2022-03-11	Diarrheal	Female	0.9886	0.002	0	47	1799488	265499	azms_cipr	I	gyrA Th186L	S	S	23S rRNA A2075G	R	tetO	S	sat4; ant6Ia; aad6; aph3IIa; aad9; aph2If	99	99	blaOXA	S	0	Wild Type	TGTAATAAATATTACA	0
CAM001368	113206	SAMN32664108	JBIYWM000000000	B	jejuni	ND	ND	Clinical	2021-10-22	4.68852	2022-03-14	Diarrheal	Male	0.9892	0.0026	0.3333	54	1,779,656	183968	azms_cipr	R	gyrA Th186L	S	S	0	R	0	S	aad9; aadE; ant6Ia; aph2If; aph3IIa	99	99	blaOXA	S	0	RE-cmeABC	TGTAATAAATATTGCA	1
CAM001518	113213	SAMN32664115	JBIYWL000000000	B	jejuni	ST607	ST-607	Clinical	2021-09-21	5.86885	2022-03-19	Asymptomatic	Female	0.995	0.0018	0	47	1,772,674	168878	azms_cips	S	0	S	S	0	S	0	S	0	I	99	0	S	0	Wild Type	TGTAATAAATATTACA	0
CAM001567	113214	SAMN32664116	JBIYWK000000000	B	coli	ST10266	ND	Clinical	2021-06-26	8.95082	2022-03-26	Asymptomatic	Male	0.9927	0.0084	0.6	89	1810130	52783	azms_cips	S	0	S	S	0	S	0	S	0	S	99	blaOXA	S	0	Wild Type	TGTAATAAATATTACA	0
CAM001568	113215	SAMN32664117	JBIYWJ000000000	B	jejuni	ST1036	ST-353	Clinical	2021-08-03	7.77049	2022-03-28	Diarrheal	Female	0.9985	0.0015	0	51	1724809	102188	azms_cips	S	gyrA Th186L	S	S	23S rRNA A2075G	I	tetO	S	aad9; aadE; ant6Ia; aph3IIa	S	99	blaOXA	S	0	RE-cmeABC	TGTAATAAATATTGCA	1
CAM001627	113217	SAMN32664119	JBIYWI000000000	B	coli	ST11961	ST-1150	Clinical	2021-08-05	7.93443	2022-04-04	Asymptomatic	Female	0.9956	0.0044	0	22	1767517	150296	azms_cips	S	gyrA Th186L	S	S	0	R	tetO	S	sat4; ant6Ia; aad6; aph3IIa	S	99	blaOXA	S	0	RE-cmeABC	TGTAATAAATATTACA	0
CAM001643	113219	SAMN32664121	JBIYWH000000000	B	jejuni	ST460	ST-460	Clinical	2022-01-30	2.13115	2022-04-05	Diarrheal	Male	0.9957	0.0023	0.5	35	1712338	175518	azms_cips	S	0	S	S	0	S	0	S	0	S	99	0	S	0	Wild Type	TGTAATAAATATTACA	0
CAM001666	115982	SAMN32664122	JBIYWG000000000	B	coli	ST1055	ST-828	Clinical	2021-07-09	8.91803	2022-04-07	Asymptomatic	Male	0.9886	0.002	0	47	1800677	265499	azms_cips	S	gyrA Th186L	S	S	23S rRNA A2075G	S	tetO	S	sat4; ant6Ia; aad6; aph3IIa; aad9; aph2If	S	99	blaOXA	S	0	Wild Type	TGTAATAAATATTACA	0
CAM001698	113221	SAMN32664123	JBIYWF000000000	B	coli	ST12285	ST-828	Clinical	2021-08-05	8.19672	2022-04-12	Asymptomatic	Female	0.9935	0.0034	0.3333	59	1892673	180115	azms_cips	S	gyrA Th186L	S	I	23S rRNA A2075G	R	tetO	S	sat4; ant6Ia; aad6; aph3IIa	R	99	blaOXA	S	0	Wild Type	TGTAATAAATATTACA	0
CAM001710	113222	SAMN32664124	JBIYWE000000000	B	coli	ST1055	ST-828	Clinical	2021-08-13	7.93443	2022-04-12	Asymptomatic	Female	0.9867	0.0033	0.3333	78	1859924	163441	azms_cips	S	gyrA Th186L	S	S	23S rRNA A2075G	I	0	S	0	R	99	blaOXA	S	0	Wild Type	TGTAATAAATATTACA	0
CAM001748	113223	SAMN32664125	JBIYWD000000000	B	coli	ST11961	ST-1150	Clinical	2021-08-05	8.39344	2022-04-18	Diarrheal	Female	0.9956	0.0044	0	30	1766115	150296	azms_cipr	R	gyrA Th186L	S	S	23S rRNA A2075G	R	tetO	S	sat4; ant6Ia; aad6; aph3IIa	S	99	blaOXA	S	0	RE-cmeABC	No CmeR binding site	1
CAM001900	113224	SAMN32664126	JBIYWC000000000	B	jejuni	ST10311	ND	Clinical	2021-08-05	8.91803	2022-05-04	Diarrheal	Female	0.9957	0.0058	0.5	56	1679651	135010	azms_cipr	R	gyrA Th186L	S	S	0	R	0	S	aad9; aadE; ant6Ia; aph3IIa	S	99	blaOXA	S	0	RE-cmeABC	TGTAATAAATATTACA	0
CAM001983	115984	SAMN44270161	JBIYWB000000000	B	jejuni	ST6091	ND	Clinical	2021-10-07	7.14754	2022-05-13	Diarrheal	Male	0.9939	0.0103	0	82	1675950	79535	azms_cipr	R	gyrA Th186L	S	S	0	R	tetO	R	aad9; aph2If; aph3IIa	S	99	blaOXA	S	0	RE-cmeABC	TGTAATAAATATTACA	0
CAM002007	115986	SAMN44270162	JBIYWA000000000	B	jejuni	ST12396	ST-607	Clinical	2021-09-08	8.19672	2022-05-16	Diarrheal	Male	0.995	0.0021	0	62	1804564	175174	azms_cipr	R	gyrA Th186L	S	S	0	R	tetO	S	0	S	99	blaOXA	S	0	RE-cmeABC	TGTAATAAATATTACA	0
CAM002070	115989	SAMN44270163	JBIYVZ000000000	B	jejuni	ST6091	ND	Clinical	2021-10-07	7.31148	2022-05-18	Diarrheal	Female	0.9957	0.0011	0	29	1660147	184842	azms_cipr	R	gyrA Th186L	S	S	0	R	tetO	S	aad9; aph2If; aph3IIa	S	99	blaOXA	S	0	RE-cmeABC	TGTAATAAATATTACA	0
CAM002101	115990	SAMN44270164	JBIYVY000000000	B	coli	ST12397	ST-828	Clinical	2021-09-21	7.86885	2022-05-19	Asymptomatic	Female	0.9944	0.0011	0	47	1890148	175729	azms_cipr	R	gyrA Th186L	R	S	23S rRNA A2075G	R	tetO	I	rpsL K43R; aph3IIa; aad9; aph2If	S	99	blaOXA	S	0	RE-cmeABC	TGTAATAAATATTACA	0
CAM002255	115991	SAMN44270165	JBIYVX000000000	B	jejuni	ST12398	ST-607	Clinical	2021-11-18	6.36066	2022-05-31	Diarrheal	Male	0.995	0.0026	0	52	1789948	183885	azms_cips	S	gyrA Th186L	S	S	0	S	tetO	S	0	S	99	blaOXA	S	0	Wild Type	TGTAATAAATATTATA	0
CAM002378	115992	SAMN44270166	JBIYVW000000000	B	jejuni	ST607	ST-607	Clinical	2022-01-14	4.7541	2022-06-08	Diarrheal	Female	0.995	0.0024	0	57	1779628	139758	azms_cipr	R	gyrA Th186L	S	S	0	R	tetO	I	aad9; aph2If	S	99	blaOXA	S	0	Wild Type	TGTAATAAATATTACA	0
CAM002400	115993	SAMN39182601	JBIYVV000000000	B	jejuni	ST12399	ND	Clinical	2021-08-05	10.1311	2022-06-10	Diarrheal	Female	0.9957	0.0015	0	32	1720365	142367	azms_cipr	R	gyrA Th186L	S	S	0	R	tetO	S	aad9; aadE; ant6Ia; aph3IIa	S	99	blaOXA	S	0	RE-cmeABC	TGTAATAA-TATTACA	1
CAM002438	115994	SAMN39182602	JBIYVU000000000	B	jejuni	ST12399	ND	Clinical	2021-08-05	10.2623	2022-06-14	Diarrheal	Female	0.9957	0.0015	0	24	1720725	150421	azms_cipr	R	gyrA Th186L	S	S	0	R	tetO	S	aad9; aadE; ant6Ia; aph3IIa	S	99	blaOXA	S	0	RE-cmeABC	TGTAATAAATATTATA	0
CAM002558	115995	SAMN39182605	JBIYVT000000000	B	jejuni	ST11958	ST-353	Clinical	2021-09-06	9.40984	2022-06-20	Diarrheal	Female	0.9959	0.002	0	29	1712554	179026	azms_cipr	R	gyrA Th186L	S	S	0	R	tetO	S	aad9; aadE; ant6Ia; aph3IIa	S	99	blaOXA	S	0	RE-cmeABC	TGTAATAAATATTATA	0
CAM002564	115996	SAMN39182606	JBIYVS000000000	B	jejuni	ST12399	ND	Clinical	2021-08-05	10.459	2022-06-20	Diarrheal	Female	0.9957	0.0015	0	31	1718598	150282	azms_cipr	R	gyrA Th186L	S	S	0	R	tetO	S	aad9; aadE; ant6Ia; aph3IIa	S	99	blaOXA	S	0	RE-cmeABC	TGTAATAATAAATATTACA	1
CAM002670	115997	SAMN39182607	JBIYVR000000000	B	jejuni	ST11958	ST-353	Clinical	2021-11-01	7.90164	2022-06-30	Asymptomatic	Male	0.9959	0.002	0	38	1709693	149976	azms_cipr	R	gyrA Th186L	S	S	0	R	0	S	aad9; aadE; ant6Ia; aph3IIa	S	99	blaOXA	S	0	RE-cmeABC	TGTAATAAATATTATA	0
CAM002685	115998	SAMN39182608	JBIYVQ000000000	B	jejuni	ST11958	ST-353	Clinical	2021-11-01	7.93443	2022-07-01	Asymptomatic	Male	0.9959	0.002	0	26	1711434	176648	azms_cipr	R	gyrA Th186L	S	S	0	R	tetO	S	aad9; aadE; ant6Ia; aph3IIa	S	99	blaOXA	S	0	RE-cmeABC	TGTAATAATAAATATTACA	1
CAM002734	115999	SAMN39182609	JBIYVP000000000	B	coli	ST10234	ND	Clinical	2021-08-05	10.9508	2022-07-05	Asymptomatic	Female	0.9944	0.0011	0	61	1867659	164093	azms_cipr	R	0	S	S	0	R	0	S	0	S	99	blaOXA	S	0	Wild Type	TGCAATAAATATTACA	0
CAM002887	116000	SAMN39182610	JBIYVO000000000	B	jejuni	ST12402	ST-607	Clinical	2021-09-15	9.93443	2022-07-15	Asymptomatic	Male	0.995	0.0018	0	46	1776081	183970	azmr_cipr	R	gyrA Th186L	S	R	0	R	tetO	I	aad9; aph2If; aph3IIa	S	99	blaOXA	S	0	RE-cmeABC	TGTAATAATAAATATTACA	1
CAM002934	116001	SAMN39182611	JBIYVN000000000	B	jejuni	ST1036	ST-353	Clinical	2021-07-19	11.9672	2022-07-19	Asymptomatic	Female	0.9959	0.0019	0	36	1717323	156282	azms_cipr	R	gyrA Th186L	S	S	0	R	tetO	R	aad9; aph2If; aph3IIa		99	blaOXA	S	0	RE-cmeABC	TGTAATAAATATTGCA	1
CAM002957	116002	SAMN39182612	JBIYVM000000000	B	jejuni	ST1036	ST-353	Clinical	2021-08-24	10.8852	2022-07-22	Asymptomatic	Male	0.9959	0.0019	0	31	1717147	118476	azms_cipr	R	gyrA Th186L	S	S	0	R	tetO	R	aad9; aph2If; aph3IIa	S	99	blaOXA	S	0	RE-cmeABC	TGTAATAAATATTATA	0
CAM003004	116003	SAMN44270167	JBIYVL000000000	B	jejuni	ST1233	ST-353	Clinical	2021-07-09	12.5246	2022-07-26	Diarrheal	Male	0.9957	0.0011	0	29	1702227	290997	azms_cipr	R	gyrA Th186L	S	S	0	R	tetO	S	0	S	99	blaOXA	S	0	Wild Type	TGTAATAAATATTATA	0
CAM003047	116004	SAMN44270168	JBIYVK000000000	B	jejuni	ST3852	ST-354	Clinical	2021-08-03	11.9016	2022-08-01	Diarrheal	Female	0.9953	0.0015	0	48	1699360	240627	azms_cipr	R	gyrA Th186L	S	S	0	R	tetO	S	0	S	99	blaOXA	S	0	Wild Type	TGTAATAAATATTACA	0
CAM003063	116005	SAMN44270169	JBIYVJ000000000	B	jejuni	ST1036	ST-353	Clinical	2022-01-01	6.98361	2022-08-02	Asymptomatic	Female	0.9959	0.0019	0	30	1715007	156505	azms_cipr	R	gyrA Th186L	S	S	0	R	tetO	R	aad9; aph2If; aph3IIa	S	99	blaOXA	S	0	RE-cmeABC	TGTAATAAATATTACA	0
CAM003070	116006	SAMN44270170	JBIYVI000000000	B	jejuni	ST10237	ST-354	Clinical	2021-06-26	13.1803	2022-08-02	Diarrheal	Male	0.995	0.0011	0	35	1670539	164381	azms_cips	S	0	S	S	0	S	0	S	0	S	99	0	S	0	Wild Type	TGTAATAAATATTATA	0
CAM003118	116007	SAMN44270171	JBIYVH000000000	B	jejuni	ST10241	ND	Clinical	2022-01-15	6.62295	2022-08-05	Diarrheal	Male	0.9957	0.0018	0	28	1685713	182498	azms_cips	S	0	S	S	0	S	0	S	0	S	99	0	S	0	Wild Type	TGTAATAAATATTACA	0
DVHRF0105	112427	SAMN44270172	JBIFTH000000000	C	coli	ST829	ST-828	Clinical	2018-07-24	15.6066	2019-11-12	Diarrheal	Male	0.9932	0.0011	0	30	1723420	247817	azms_cipr	R	gyrA Th186L	S	99	0	S	0	S	0	S	99	0	S	0	Wild Type	TGTAATAAATATTACA	0
DVHRF0169	112428	SAMN44270173	JBIFTI000000000	C	jejuni	ST607	ST-607	Clinical	2019-05-11	8.4918	2020-01-25	Diarrheal	Male	0.995	0.0021	0	52	1828919	262496	azms_cipr	R	0	S	99	0	99	tetO	S	aac6Im; ant6Ia; aph2Ib; aph2If; aph3IIIa; aph2IIa	S	99	blaOXA	S	0	RE-cmeABC	TGTAATAA-TATTACA	1
DVHRF0212	112429	SAMN44270174	JBIFTJ000000000	C	jejuni	ST1036	ST-353	Clinical	2019-03-08	12.0984	2020-03-11	Diarrheal	Female	0.9959	0.0015	0	31	1,724,802	156332	azms_cipr	I	0	S	99	0	S	0	S	ant6Ia; aph3IIIa	S	99	blaOXA	S	0	RE-cmeABC	TGTAATAAATATTGCA	1
DVHRF0252	112430	SAMN44270175	JBIFTK000000000	C	jejuni	ST353	ST-353	Clinical	2019-05-31	16.0656	2020-10-02	Diarrheal	Male	0.9957	0.0011	0	29	1681932	149851	azms_cips	S	0	S	99	0	S	0	S	0	S	99	blaOXA	S	0	Wild Type	TGTAATAAATATTACA	0
DVHRF0580	112431	SAMN44270176	JBIFTL000000000	C	coli	ST3858	ST-828	Clinical	2019-08-03	21.2131	2021-05-11	Diarrheal	Female	0.9944	0.0011	0	32	1804783	161822	azms_cips	S	0	S	99	0	S	0	S	0	S	99	blaOXA	S	0	Wild Type	TGTAATAAATATTACA	0
DVHRF0731	112432	SAMN44270177	JBIFTM000000000	C	coli	ST10266	ND	Clinical	2020-04-26	18.7541	2021-11-19	Diarrheal	Female	0.9944	0.0011	0	50	1797160	140963	azms_cips	S	gyrA Th186L	S	99	0	S	tetO	S	aph2If; aph3IIIa	S	99	blaOXA	S	0	Wild Type	TGCAATAAATATTACA	0
DVHRF0734	112433	SAMN44270178	JBIFTN000000000	C	jejuni	ST6091	ND	Clinical	2021-05-11	6.29508	2021-11-19	Diarrheal	Male	0.9957	0.0011	0	17	1624673	184843	azms_cipr	I	0	S	99	0	S	tetO	S	ant6Ia; aph2If; aph3IIIa; sat4	S	99	blaOXA	S	0	RE-cmeABC	TGTAATAAATATTATA	0
DVHRF0794	112435	SAMN44270179	JBIFTO000000000	C	jejuni	ST10315	ST-353	Clinical	2021-03-03	9.44262	2021-12-16	Diarrheal	Female	0.9938	0.0011	0	14	1633241	176177	azms_cipr	R	0	S	99	0	S	tetO	S	0	S	99	blaOXA	S	0	RE-cmeABC	TGTAATAAATATTATA	0
DVHRF0814	112436	SAMN44270180	JBIFTP000000000	C	coli	ST11963	ND	Clinical	2020-11-16	1.67213	2021-01-06	Diarrheal	Male	0.9837	0.0044	0	37	1,768,446	139176	azmr_cips	S	0	R	99	0	R	tetO	S	aph3III	S	99	blaOXA	S	0	Wild Type	TGTAATAAATATTACA	0
DVHRF0816	112437	SAMN44270181	JBIFTQ000000000	C	coli	ST11963	ND	Clinical	2020-10-17	2.65574	2021-01-06	Diarrheal	Male	0.9866	0.0052	0.25	28	1770031	141762	azms_cips	S	gyrA Th186L	S	99	0	S	tetO	R	aph3III	S	99	blaOXA	S	0	Wild Type	TGTAATAAATATTACA	0
DVHRF0826	112438	SAMN44270182	JBIFTR000000000	C	jejuni	ST1036	ST-353	Clinical	2021-04-03	9.31148	2022-01-12	Diarrheal	Female	0.9959	0.0021	0.25	48	1712907	94611	azms_cipr	R	gyrA Th186L	S	99	0	S	tetO	S	aph2If; aph3III	S	99	blaOXA	S	0	RE-cmeABC	TGTAATAAATATTATA	0
DVHRF0847	112439	SAMN44270183	JBIFTS000000000	C	jejuni	ST7662	ST-354	Clinical	2021-05-31	7.90164	2022-01-27	Diarrheal	Female	0.9957	0.0022	0.3333	34	1713028	169311	azms_cips	S	0	S	99	0	R	0	S	ant6Ia; aph3III	S	99	blaOXA	S	0	Wild Type	TGTAATAAATATTATA	0
DVHRF0896	112440	SAMN44270184	JBIFTT000000000	C	jejuni	ST6091	ND	Clinical	2021-03-27	10.7869	2022-02-19	Diarrheal	Male	0.9957	0.002	0	29	1625121	184842	azms_cips	S	0	S	99	0	R	tetO	S	aph2If	S	99	blaOXA	S	0	RE-cmeABC	TGTAATAAATATTATA	0
PE1000386	111287	SAMN44278234	JBIMVB000000000	A	jejuni	ST11580	ST-21	Clinical	2010-03-12	3.06667	2010-06-12	Asymptomatic	Male	0.9994	0.0048	0	66	1741344	88855	azmr_cipr	R	gyrA Th186L	R	R	23S rRNA A2075G	R	tetO	S	0	S	R	blaOXA	99	0	RE-cmeABC	TGTAATAAA-ATTACA	1
PE1000388	111288	SAMN44278235	JBIMVA000000000	A	jejuni	ST11580	ST-21	Clinical	2010-03-14	3.06667	2010-06-14	Asymptomatic	Male	0.9996	0.0006	0	71	1699373	79147	azmr_cipr	R	gyrA Th186L	R	R	23S rRNA A2075G	R	tetO	S	0	S	R	blaOXA	99	0	RE-cmeABC	TGTAATAAA-ATTACA	1
PE1000656	115884	SAMN44278236	JBIYVD000000000	A	jejuni	ST2042	ND	Clinical	2010-04-04	4.00821	2010-08-04	Asymptomatic	Male	0.9891	0.0032	0.6	213	1612281	15409	azms_cipr	R	0	S	S	0	R	0	S	0	S	I	blaOXA	99	0	Wild Type	nd
PE1002074	115885	SAMN44278237	JBIYVC000000000	A	jejuni	ST1723	ST-354	Clinical	2010-02-03	11.9261	2011-02-01	Asymptomatic	Female	0.995	0.0142	0.6	171	1743905	49284	azms_cips	S	0	S	S	0	S	0	S	0	S	S	0	99	0	Wild Type	TGTAATAAATATTACA	0
PE1002325	111289	SAMN44278238	JBIMUZ000000000	A	jejuni	ST2802	ND	Clinical	2010-06-27	8.1	2011-02-25	Asymptomatic	Female	0.9977	0	0	36	1651166	100142	azmr_cipr	R	gyrA Th186L	R	R	0	R	tetO	S	0	S	R	blaOXA	99	0	RE-cmeABC	TGTAATAAATATTGCA	1
PE1002384	115886	SAMN44278239	JBIMUN000000000	A	jejuni	ST8310	ST-21	Clinical	2010-01-02	13.8973	2011-03-01	Asymptomatic	Female	0.9952	0.0105	0.5714	102	1811211	52581	azms_cipr	R	gyrA Th186L	S	S	0	R	tetO	S	0	S	R	blaOXA	99	0	RE-cmeABC	TGTAATAAATATTATA	0
PE1002465	115928	SAMN44278240	JBIMUJ000000000	A	coli	ST829	ST-828	Clinical	2010-02-03	13.1417	2011-03-10	Asymptomatic	Female	0.9937	0.0011	0	47	1632927	70489	azms_cips	S	0	S	S	0	R	0	S	0	S	R	0	99	0	Wild Type	TGTAATAAATATTACA	0
PE1002577	115887	SAMN44278241	JBIYVB000000000	A	jejuni	ST1723	ST-354	Clinical	2010-01-01	14.5873	2011-03-21	Diarrheal	Female	0.9932	0.0045	0.5	249	1649073	14345	azms_cips	S	0	S	S	0	S	0	S	0	S	S	0	99	0	Wild Type	TGTAATAAATATTACA	0
PE1002933	115888	SAMN44278242	JBIYVA000000000	A	jejuni	ST607	ST-607	Clinical	2010-03-27	13.076	2011-04-29	Asymptomatic	Male	0.9886	0.0092	0.2857	251	1739782	13858	azms_cipr	R	0	S	S	0	S	0	S	0	S	R	0	99	0	Wild Type	TGTAATAAATATTACA	0
PE1002984	115929	SAMN44278243	JBIMUI000000000	A	coli	ST10236	ND	Clinical	2010-01-02	16	2011-05-04	Asymptomatic	Female	0.988	0.0049	0	68	1696588	64491	azms_cipr	R	gyrA Th186L	S	S	0	S	0	S	0	S	S	blaOXA	99	0	Wild Type	TGCAATAAATATTACA	0
PE1003343	115889	SAMN44278244	JBIMUM000000000	A	jejuni	ST607	ST-607	Clinical	2010-01-02	17.0842	2011-06-06	Asymptomatic	Female	0.9946	0.0015	0	77	1738581	63033	azms_cips	S	0	S	S	0	S	0	S	0	S	S	0	99	0	Wild Type	TGTAATAAATATTACA	0
PE1003437	115890	SAMN44278245	JBIYUZ000000000	A	jejuni	ST1723	ST-354	Clinical	2010-01-11	17.0842	2011-06-15	Asymptomatic	Male	0.9864	0.0085	0.1429	217	1699454	14447	azms_cips	S	0	S	S	0	S	0	S	0	S	S	0	99	0	Wild Type	TGTAATAAATATTACA	0
PE1003845	115930	SAMN44278246	JBIYTP000000000	A	coli	ST829	ST-828	Clinical	2010-01-22	17.8727	2011-07-20	Asymptomatic	Male	0.9921	0.0029	0	153	1645866	19913	azms_cips	S	0	S	S	0	S	0	S	0	S	S	0	99	0	Wild Type	TGTAATAAATATTACA	0
PE1003872	115891	SAMN44278247	JBIYUY000000000	A	jejuni	ST49	ST-49	Clinical	2010-10-24	8.90349	2011-07-22	Asymptomatic	Male	0.9924	0.0069	0	209	1615608	12763	azms_cips	S	0	S	S	0	S	0	S	0	S	S	blaOXA	99	0	Wild Type	TGTAATAAAAATTACA	0
PE1004094	115931	SAMN44278248	JBIYTO000000000	A	coli	ST825	ST-828	Clinical	2011-02-15	5.8809	2011-08-13	Asymptomatic	Female	0.9852	0.0035	0	291	1780978	11156	azmr_cipr	R	gyrA Th186L	R	R	23S rRNA A2075G	R	tetO	R	rpsL K43R; aph3IIa	S	R	blaOXA	99	0	Wild Type	nd
PE1004747	115932	SAMN44278249	JBIMUH000000000	A	coli	ST10234	ND	Clinical	2010-08-11	13.9959	2011-10-11	Asymptomatic	Female	0.9915	0.0019	0	89	1825987	141244	azms_cipr	R	gyrA Th186L	S	S	0	S	0	S	0	S	R	blaOXA	99	0	RE-cmeABC	TGCAATAAATATTACA	0
PE1004853	111290	SAMN44278250	JBIMUY000000000	A	jejuni	ST1036	ST-353	Clinical	2010-11-23	11	2011-10-19	Diarrheal	Female	1	0.0004	0	34	1731519	188136	azmr_cipr	R	gyrA Th186L	R	S	0	R	tetO	S	0	S	R	blaOXA	99	0	RE-cmeABC	TGTAATAAATATGACA	1
PE1005128	115892	SAMN44278251	JBIYUX000000000	A	jejuni	ST354	ST-354	Clinical	2010-03-31	19.4168	2011-11-12	Asymptomatic	Female	0.9883	0.0066	0.3333	223	1648538	14074	azms_cips	S	0	S	S	0	S	0	S	0	S	R	blaOXA	99	0	Wild Type	TGTAATAAATATTACA	0
PE1005412	115893	SAMN44278252	JBIYUW000000000	A	jejuni	ST353	ST-353	Clinical	2010-12-07	11.9589	2011-12-06	Asymptomatic	Male	0.9957	0.0011	0	54	1709490	75041	azms_cipr	R	0	S	S	0	S	0	S	0	S	S	blaOXA	99	0	Wild Type	TGTAATAAAAATTACA	0
PE1006126	111291	SAMN44278253	JBIMUX000000000	A	jejuni	ST10249	ND	Clinical	2011-01-23	12.2333	2012-01-25	Asymptomatic	Female	1	0	0	125	1674356	30189	azmr_cipr	R	gyrA Th186L	R	R	23S rRNA A2075G	R	tetO	S	rpsL K43R	S	R	blaOXA	99	0	RE-cmeABC	TGTAATAAATATTGCA	1
PE1006339	115933	SAMN44278254	JBIYTN000000000	A	coli	ST10250	ST-828	Clinical	2010-03-09	23.0308	2012-02-08	Asymptomatic	Female	0.9944	0.0043	0	136	1744955	25999	azms_cips	S	0	S	S	0	S	0	S	0	S	S	0	99	0	Wild Type	TGTAATAAATATTACA	0
PE1006365	115934	SAMN44278255	JBIYTM000000000	A	coli	ST1497	ST-828	Clinical	2010-08-11	17.9713	2012-02-09	Asymptomatic	Female	0.9944	0.002	0	102	1853695	65104	azmr_cipr	R	gyrA Th186L	R	R	23S rRNA A2075G	R	tetO	R	rpsL K43R; aph3IIa	S	R	blaOXA	99	0	Wild Type	TGCAATAATAAATATTACA	0
PE1006426	115935	SAMN44278256	JBIMUG000000000	A	coli	ST10266	ND	Clinical	2010-05-15	21.0267	2012-02-14	Asymptomatic	Female	0.9944	0.004	0	80	1804560	93648	azms_cipr	R	gyrA Th186L	S	S	0	S	0	S	0	S	S	blaOXA	99	0	Wild Type	TGTAATAAATATTACA	0
PE1006490	115936	SAMN44278257	JBIMUF000000000	A	coli	ST902	ST-828	Clinical	2010-09-19	16.9528	2012-02-17	Asymptomatic	Female	0.9944	0.0011	0	52	1677251	74625	azms_cips	S	0	S	S	0	S	0	S	0	S	S	blaOXA	99	0	Wild Type	TGTAATAAATATTGCA	1
PE1006723	115937	SAMN44278258	JBIMUE000000000	A	coli	ST825	ST-828	Clinical	2010-11-30	15.0472	2012-03-02	Asymptomatic	Male	0.9883	0.002	0	98	1889006	65453	azmr_cipr	R	gyrA Th186L	R	R	23S rRNA A2075G	R	tetO	R	rpsL K43R; aph3IIa	S	R	blaOXA	99	0	Wild Type	No CmeR binding site	1
PE1006841	115894	SAMN44278259	JBIYUV000000000	A	jejuni	ST535	ST460	Clinical	2011-06-14	8.93635	2012-03-12	Asymptomatic	Female	0.9921	0.0036	0.5	261	1707804	12709	azms_cips	S	0	S	S	0	R	0	S	0	S	S	0	99	0	Wild Type	nd
PE1006864	115938	SAMN44278260	JBIMUD000000000	A	coli	ST825	ST-828	Clinical	2010-11-30	15.4086	2012-03-13	Asymptomatic	Male	0.9878	0.002	0	116	1880049	58843	azmr_cipr	R	gyrA Th186L	R	R	23S rRNA A2075G	R	tetO	R	rpsL K43R; aph3IIa	I	R	blaOXA	99	0	Wild Type	No CmeR binding site	1
PE1007005	115895	SAMN44278261	JBIYUU000000000	A	jejuni	ST1233	ST-353	Clinical	2011-02-19	13.0103	2012-03-21	Asymptomatic	Female	0.9867	0.0029	0.25	202	1678033	16869	azms_cipr	R	gyrA Th186L	S	S	0	S	0	S	0	S	S	0	99	0	Wild Type	TGTAATAAAAATTACA	0
PE1007060	115896	SAMN44278262	JBIYUT000000000	A	jejuni	ST3573	ND	Clinical	2011-02-01	13.7002	2012-03-24	Diarrheal	Female	0.9919	0.0069	0	280	1612169	10608	azms_cipr	R	0	S	S	0	S	0	S	0	S	S	blaOXA	99	0	Wild Type	TGTAATAAATATTACA	0
PE1007082	115939	SAMN44278263	JBIYTL000000000	A	coli	ST1497	ST-828	Clinical	2010-04-26	22.9979	2012-03-26	Asymptomatic	Male	0.9944	0.0022	0.3333	111	1842792	66238	azmr_cipr	R	gyrA Th186L	R	R	23S rRNA A2075G	R	tetO	R	rpsL K43R; aph3IIa	S	R	blaOXA	99	0	Wild Type	TGCAATAATAAATATTACA	0
PE1007218	115897	SAMN44278264	JBIYUS000000000	A	jejuni	ST5020	ST-677	Clinical	2011-11-25	4.40246	2012-04-07	Diarrheal	Male	0.9888	0.0073	0.3333	205	1641016	15343	azms_cips	S	0	S	S	0	S	0	S	0	S	S	blaOXA	99	0	Wild Type	TGTAATAAATATTACA	0
PE1007356	115940	SAMN44278265	JBIYTK000000000	A	coli	ST10248	ND	Clinical	2011-06-14	10.0862	2012-04-16	Asymptomatic	Female	0.9903	0.0056	0.2	245	1659029	12107	azms_cipr	R	gyrA Th186L	S	S	0	S	0	S	0	S	S	0	99	0	Wild Type	TGTAATAAATATTACA	0
PE1007358	115898	SAMN44278266	JBIYUR000000000	A	jejuni	ST469	ST-42	Clinical	2010-04-19	23.9507	2012-04-17	Asymptomatic	Female	0.996	0.0141	0.2	194	1598006	16367	azms_cipr	R	gyrA Th186L	S	S	0	R	tetO	S	0	S	S	0	99	0	Wild Type	TGTAATAAATATTACA	0
PE1007369	111292	SAMN44278267	JBIMUW000000000	A	jejuni	ST436	ND	Clinical	2010-10-25	18	2012-04-17	Diarrheal	Female	0.9996	0	0	36	1602918	114459	azmr_cipr	R	0	R	S	0	R	0	S	0	S	R	blaOXA	99	0	Wild Type	TGTAATAAAAATTACA	0
PE1007381	115941	SAMN44278268	JBIMUC000000000	A	coli	ST10234	ND	Clinical	2011-01-31	14.5544	2012-04-18	Asymptomatic	Female	0.9972	0.0011	0	103	1816107	88667	azms_cipr	R	gyrA Th186L	S	S	0	R	tetO	S	0	I	R	blaOXA	99	0	Wild Type	TGCAATAAATATTACA	0
PE1007449	115942	SAMN44278269	JBIMUB000000000	A	coli	ST825	ST-828	Clinical	2010-11-25	16.9199	2012-04-23	Asymptomatic	Female	0.9883	0.002	0	89	1835467	80033	azmr_cipr	R	gyrA Th186L	R	R	23S rRNA A2075G	R	tetO	R	rpsL K43R; aph3IIa	I	R	blaOXA	99	0	Wild Type	No CmeR binding site	1
PE1007476	115943	SAMN44278270	JBIMUA000000000	A	coli	ST825	ST-828	Clinical	2010-10-24	18.0041	2012-04-24	Asymptomatic	Male	0.9864	0.002	0	124	1870446	42363	azmr_cipr	R	gyrA Th186L	R	R	23S rRNA A2075G	R	tetO	R	rpsL K43R; aph3IIa	I	R	blaOXA	99	0	Wild Type	No CmeR binding site	1
PE1007487	115899	SAMN44278271	JBIYUQ000000000	A	jejuni	ST607	ST607	Clinical	2010-01-25	26.8852	2012-04-24	Asymptomatic	Female	0.9774	0.004	0.1667	295	1772311	12294	azms_cipr	R	0	S	S	0	S	0	S	0	S	R	0	99	0	Wild Type	nd
PE1007691	115944	SAMN44278272	JBIYTJ000000000	A	coli	ST10259	ND	Clinical	2011-04-09	12.9774	2012-05-08	Asymptomatic	Male	0.9876	0.0366	0	288	1829440	32463	azmr_cipr	R	gyrA Th186L	R	R	23S rRNA A2075G	R	tetO	R	rpsL K43R; aph3IIa	S	R	blaOXA	99	0	RE-cmeABC	No CmeR binding site	1
PE1007769	115900	SAMN44278273	JBIYUP000000000	A	jejuni	ST354	ST-354	Clinical	2011-06-14	11.0062	2012-05-14	Asymptomatic	Female	0.9795	0.0048	0.5	280	1622004	10630	azms_cipr	R	0	S	S	0	S	0	S	0	S	R	blaOXA	99	0	Wild Type	TGTAATAAATATTACA	0
PE1007787	115901	SAMN44278274	JBIYUO000000000	A	jejuni	ST22	ST-22	Clinical	2011-03-14	14.0616	2012-05-15	Asymptomatic	Male	0.9985	0.0027	0	54	1645421	66175	azms_cipr	R	0	S	S	0	S	0	S	0	S	S	blaOXA	99	0	Wild Type	TGTAATAAAAATTACA	0
PE1007831	115902	SAMN44278275	JBIYUN000000000	A	jejuni	ST1233	ST-353	Clinical	2010-04-19	24.8852	2012-05-17	Asymptomatic	Female	0.989	0.0111	0.3333	208	1679606	12459	azms_cipr	R	0	S	S	0	R	0	S	0	S	R	0	99	0	Wild Type	TGTAATAAAAATTACA	0
PE1007966	115945	SAMN44278276	JBIYTI000000000	A	coli	ST1497	ST-828	Clinical	2011-08-25	8.9692	2012-05-24	Asymptomatic	Male	0.9944	0.0034	0	97	1819553	41671	azmr_cipr	R	gyrA Th186L	R	R	23S rRNA A2075G	R	tetO	R	rpsL K43R; aph3IIa	S	I	blaOXA	99	0	Wild Type	TGCAATAATAAATATTACA	0
PE1008050	115903	SAMN44278277	JBIYUM000000000	A	jejuni	ST10235	ST-353	Clinical	2011-02-01	15.9671	2012-06-01	Asymptomatic	Female	0.9909	0.0015	0	254	1661608	11570	azms_cipr	R	gyrA Th186L	S	S	0	R	tetO	S	0	S	R	blaOXA	99	0	RE-cmeABC	TGCAATAATAAATATTACA	0
PE1008208	115904	SAMN44278278	JBIYUL000000000	A	jejuni	ST403	ST-403	Clinical	2011-11-25	6.57084	2012-06-12	Diarrheal	Male	0.9957	0.0166	0.2778	146	1843998	136588	azms_cips	S	0	S	S	0	R	0	S	0	S	R	0	99	0	Wild Type	TGTAATAAATATTACA	0
PE1008355	112450	SAMN44278279	JBIMUP000000000	A	coli	ST825	ST-828	Clinical	2010-11-23	19.0554	2012-06-25	Asymptomatic	Female	0.9939	0.0223	0	75	1883151	130319	azmr_cipr	R	gyrA Th186L	R	R	23S rRNA A2075G	R	tetO	R	rpsL K43R; aph3IIa	S	R	blaOXA	99	0	Wild Type	TGCAATAATAAATATTACA
PE1008376	115946	SAMN44278280	JBIMTZ000000000	A	coli	ST10266	ND	Clinical	2010-09-02	21.7495	2012-06-25	Diarrheal	Female	0.9944	0.0011	0	74	1778845	73962	azmr_cipr	R	gyrA Th186L	R	R	0	R	tetO	S	0	S	R	blaOXA	99	0	Wild Type	No CmeR binding site	1
PE1008411	115905	SAMN44278281	JBIMUL000000000	A	jejuni	ST52	ST-52	Clinical	2011-03-14	15.4743	2012-06-27	Diarrheal	Male	0.9957	0.0017	0	31	1600515	131853	azms_cipr	R	gyrA Th186L	S	S	0	S	0	S	0	S	S	blaOXA	99	0	Wild Type	TGTAATAAAAATTACA	0
PE1008428	112451	SAMN44278282	JBIYVF000000000	A	coli	ST10266	ND	Clinical	2011-01-30	16.9856	2012-06-30	Diarrheal	Female	0.9938	0.0076	0.0909	132	1807449	53810	azmr_cipr	R	gyrA Th186L	R	R	0	R	tetO	S	0	S	R	blaOXA	99	0	Wild Type	No CmeR binding site	1
PE1008575	115947	SAMN44278283	JBIYTH000000000	A	coli	ST10252	ND	Clinical	2011-08-25	10.5133	2012-07-10	Diarrheal	Male	0.9909	0.0044	0	90	1724722	54645	azmr_cipr	R	gyrA Th186L	R	R	23S rRNA A2075G	R	tetO	R	rpsL K43R; aph3IIa	S	R	blaOXA	99	0	RE-cmeABC	TGCAATAAATATTACA	0
PE1008592	115948	SAMN44278284	JBIYTG000000000	A	coli	ST825	ST-828	Clinical	2011-03-08	16.0986	2012-07-10	Asymptomatic	Female	0.9944	0.002	0	121	1877065	46607	azmr_cipr	R	gyrA Th186L	R	R	23S rRNA A2075G	R	tetO	R	rpsL K43R; aph3IIa	S	R	blaOXA	99	0	Wild Type	TGCAATAATAAATATTACA	0
PE1008668	115949	SAMN44278285	JBIYTF000000000	A	coli	ST831	ST-828	Clinical	2011-06-14	13.076	2012-07-16	Asymptomatic	Female	0.9941	0.003	0.25	179	1665589	21391	azms_cipr	R	0	S	S	0	S	0	S	0	S	I	blaOXA	99	0	Wild Type	TGTAATAAATATTACA	0
PE1008723	115950	SAMN44278286	JBIMTY000000000	A	coli	ST829	ST-828	Clinical	2011-06-17	13.076	2012-07-19	Asymptomatic	Female	0.9937	0.002	0.25	51	1648867	118929	azms_cipr	R	gyrA Th186L	S	S	0	S	0	S	0	S	S	0	99	0	Wild Type	TGTAATAAATATTACA	0
PE1008776	115951	SAMN44278287	JBIMTX000000000	A	coli	ST6275	ST-828	Clinical	2011-01-23	18.0041	2012-07-24	Asymptomatic	Female	0.9886	0.002	0	51	1852347	146044	azmr_cipr	R	gyrA Th186L	R	R	23S rRNA A2075G	R	tetO	R	rpsL K43R; aph3IIa	S	R	blaOXA	99	0	Wild Type	No CmeR binding site	1
PE1008805	115952	SAMN44278288	JBIYTE000000000	A	coli	ST830	ST-828	Clinical	2010-11-23	20.0411	2012-07-25	Asymptomatic	Female	0.9901	0.0018	0.3333	227	1745044	15185	azms_cipr	R	gyrA Th186L	S	S	0	S	0	S	0	S	S	blaOXA	99	0	Wild Type	TGTAATAAATATTACA	0
PE1008831	115953	SAMN44278289	JBIMTW000000000	A	coli	ST825	ST-828	Clinical	2010-09-02	22.8008	2012-07-27	Diarrheal	Female	0.9944	0.0101	0.7	96	1689466	32890	azms_cipr	R	gyrA Th186L	S	S	0	R	tetO	S	0	S	S	blaOXA	99	0	Wild Type	TGTAATAAATATTACA	0
PE1008862	115954	SAMN44278290	JBIYTD000000000	A	coli	ST10257	ND	Clinical	2010-11-30	19.9754	2012-07-30	Asymptomatic	Male	0.9899	0.0048	0.25	177	1707878	18655	azmr_cipr	R	gyrA Th186L	R	R	23S rRNA A2075G	R	tetO	R	rpsL K43R; aph3IIa	S	R	blaOXA	99	0	RE-cmeABC	TGTAATAAATATTGCA	1
PE1008890	115955	SAMN44278291	JBIMTV000000000	A	coli	ST825	ST-828	Clinical	2010-09-02	22.9651	2012-08-01	Asymptomatic	Female	0.9944	0.0014	0	63	1685734	71564	azms_cipr	R	gyrA Th186L	S	S	0	R	tetO	S	0	S	I	blaOXA	99	0	Wild Type	TGTAATAAATATTACA	0
PE1008972	115956	SAMN44278292	JBIYTC000000000	A	coli	ST825	ST-828	Clinical	2011-10-09	9.95483	2012-08-07	Asymptomatic	Female	0.9823	0.0028	0	282	1787823	12627	azmr_cipr	S	0	S	S	0	S	0	S	0	S	S	0	99	0	RE-cmeABC	TGTAATAAATATTACA	0
PE1008979	115906	SAMN44278293	JBIYUK000000000	A	jejuni	ST10237	ST-354	Clinical	2011-10-20	9.59343	2012-08-07	Diarrheal	Male	0.9929	0.0015	0	116	1682283	41203	azms_cips	R	gyrA Th186L	R	R	23S rRNA A2075G	R	tetO	R	rpsL K43R; aph3IIa	S	R	blaOXA	99	0	Wild Type	nd
PE1009014	111293	SAMN44278294	JBIMUV000000000	A	jejuni	ST11581	ST-607	Clinical	2011-12-14	7.96667	2012-08-09	Diarrheal	Female	0.9992	0.0163	0	167	1792968	22365	azmr_cipr	R	gyrA Th186L	R	R	0	R	tetO	S	0	S	I	0	99	0	RE-cmeABC	TGTAATAAATATTGCA	1
PE1009047	115907	SAMN44278295	JBIYUJ000000000	A	jejuni	ST10246	ST-353	Clinical	2010-10-13	21.9466	2012-08-11	Asymptomatic	Female	0.98	0.005	0.1429	244	1676604	14872	azms_cipr	R	gyrA Th186L	S	S	0	S	tetO	S	0	S	S	blaOXA	99	0	Wild Type	TGTAATAAAAATTATA	1
PE1009079	115957	SAMN44278296	JBIMTU000000000	A	coli	ST10234	ND	Clinical	2011-03-16	16.9856	2012-08-14	Asymptomatic	Male	0.9972	0.0011	0	92	1817000	76686	azms_cipr	R	gyrA Th186L	S	S	0	R	tetO	S	0	I	R	blaOXA	99	0	Wild Type	TGCAATAAATATTACA	0
PE1009156	115958	SAMN44278297	JBIYTB000000000	A	coli	ST1497	ST-828	Clinical	2010-11-20	20.9281	2012-08-18	Asymptomatic	Male	0.9944	0.002	0	97	1835731	73647	azmr_cipr	R	gyrA Th186L	R	R	23S rRNA A2075G	R	tetO	R	aph3IIa	S	R	blaOXA	99	0	Wild Type	TGCAATAATAAATATTACA	0
PE1009159	115959	SAMN44278298	JBIYTA000000000	A	coli	ST829	ST828	Clinical	2011-10-20	9.95483	2012-08-18	Asymptomatic	Male	0.9922	0.032	0.5	276	1701238	13126	azms_cips	R	gyrA Th186L	S	S	0	R	tetO	S	0	S	R	blaOXA	99	0	Wild Type	nd
PE1009160	115960	SAMN44278299	JBIYSZ000000000	A	coli	ST1173	ST-828	Clinical	2011-11-20	8.93635	2012-08-18	Asymptomatic	Male	0.9972	0.0011	0	50	1780178	130416	azms_cips	S	0	S	S	0	S	0	S	0	S	S	0	99	0	Wild Type	TGTAATAAATATTACA	0
PE1009428	115961	SAMN44278300	JBIMTT000000000	A	coli	ST10234	ND	Clinical	2011-05-12	16	2012-09-10	Asymptomatic	Female	0.9972	0.0011	0	71	1815137	99009	azmr_cipr	S	0	S	S	0	S	0	S	0	S	S	blaOXA	99	0	Wild Type	TGTAATAAAAATTACA	0
PE1009439	115962	SAMN44278301	JBIMTS000000000	A	coli	ST1497	ST-828	Clinical	2012-02-13	6.93224	2012-09-11	Asymptomatic	Female	0.9939	0.0023	0	92	1833262	66872	azmr_cipr	R	gyrA Th186L	R	R	23S rRNA A2075G	R	tetO	S	0	S	R	blaOXA	99	0	Wild Type	TGCAATAAATATTACA	0
PE1009519	115908	SAMN44278302	JBIYUI000000000	A	jejuni	ST10235	ST353	Clinical	2011-05-18	16.0657	2012-09-18	Asymptomatic	Male	0.9918	0.0017	0	267	1664306	12256	azms_cipr	R	gyrA Th186L	R	R	23S rRNA A2075G	R	tetO	R	rpsL K43R; aph3IIa	S	R	blaOXA	99	0	RE-cmeABC	TGCAATAATAAATATTACA	0
PE1009555	115909	SAMN44278303	JBIYUH000000000	A	jejuni	ST10241	ND	Clinical	2010-12-17	21.0924	2012-09-19	Asymptomatic	Female	0.9912	0.0021	0	214	1655688	16435	azms_cipr	R	0	S	R	0	R	0	S	0	S	R	0	99	0	Wild Type	TGTAATAAATATTACA	0
PE1009604	115910	SAMN44278304	JBIYUG000000000	A	jejuni	ST10237	ST-354	Clinical	2011-10-20	11.1047	2012-09-22	Asymptomatic	Male	0.9826	0.0011	0	226	1692509	14849	azms_cips	S	0	S	S	0	S	0	S	0	S	S	0	99	0	Wild Type	TGTAATAAATATTACA	0
PE1009684	115963	SAMN44278305	JBIMTR000000000	A	coli	ST10240	ST-1150	Clinical	2011-01-31	19.9425	2012-09-29	Asymptomatic	Female	0.9946	0.0052	0	101	1732009	33878	azmr_cipr	R	gyrA Th186L	R	R	23S rRNA A2075G	R	tetO	R	aph3IIa	S	R	blaOXA	99	0	Wild Type	TGCAATAAATATTACA	0
PE1009686	111294	SAMN44278306	JBIMUU000000000	A	jejuni	ST10249	ND	Clinical	2011-10-31	11.1333	2012-09-29	Asymptomatic	Male	1	0	0	82	1684235	46677	azmr_cipr	R	gyrA Th186L	R	R	23S rRNA A2075G	R	tetO	S	0	S	R	blaOXA	99	0	RE-cmeABC	TGTAATAATAAATATTACA	1
PE1009978	115964	SAMN44278307	JBIYSY000000000	A	coli	ST1497	ST-828	Clinical	2010-11-25	22.8337	2012-10-20	Asymptomatic	Female	0.9944	0.002	0	103	1838251	52070	azmr_cipr	R	gyrA Th186L	R	R	23S rRNA A2075G	R	tetO	R	rpsL K43R; aph3IIa	S	R	blaOXA	99	0	Wild Type	TGCAATAATAAATATTACA	0
PE1009993	115911	SAMN44278308	JBIYUF000000000	A	jejuni	ST10261	ST-353	Clinical	2009-12-19	34.0328	2012-10-22	Asymptomatic	Female	0.9884	0.0039	0.1667	287	1679860	11987	azms_cipr	R	gyrA Th186L	S	S	0	R	tetO	S	0	S	R	blaOXA	99	0	RE-cmeABC	TGTAATAAA-ATTACA	1
PE1010009	115912	SAMN44278309	JBIYUE000000000	A	jejuni	ST403	ST-403	Clinical	2011-09-11	13.4045	2012-10-23	Asymptomatic	Female	0.9957	0.0011	0	60	1776775	85392	azms_cipr	R	gyrA Th186L	S	S	0	S	0	S	0	S	S	0	99	0	Wild Type	TGTAATAAATATTACA	0
PE1010051	115913	SAMN44278310	JBIYUD000000000	A	jejuni	ST1035	ND	Clinical	2010-12-02	22.8008	2012-10-26	Diarrheal	Female	0.998	0.0072	0	180	1704278	19709	azms_cipr	R	0	S	R	0	R	0	S	0	S	R	0	99	0	Wild Type	TGTAATAAATATTACA	0
PE1010102	115965	SAMN44278311	JBIYSX000000000	A	coli	ST10238	ND	Clinical	2011-05-25	17.2485	2012-10-31	Asymptomatic	Female	0.9855	0.0126	0	242	1679463	12058	azmr_cipr	R	gyrA Th186L	R	R	23S rRNA A2075G	R	tetO	S	0	S	R	blaOXA	99	0	RE-cmeABC	TGTAATAAATATTGCA	1
PE1010256	115966	SAMN44278312	JBIYSW000000000	A	coli	ST10234	ND	Clinical	2011-03-13	20.0411	2012-11-12	Asymptomatic	Female	0.9915	0.0017	0.5	121	1801440	38456	azms_cipr	R	gyrA Th186L	S	S	0	S	0	S	0	S	R	blaOXA	99	0	Wild Type	TGCAATAAATATTACA	0
PE1010492	115914	SAMN44278313	JBIYUC000000000	A	jejuni	ST5789	ST-21	Clinical	2011-07-01	17.117	2012-12-03	Asymptomatic	Male	0.9938	0.0019	0	134	1746467	32190	azms_cipr	R	0	S	S	0	S	0	S	0	S	R	blaOXA	99	0	Wild Type	TGTAATAAAAATTACA	0
PE1010503	115915	SAMN44278314	JBIYUB000000000	A	jejuni	ST6083	ST-460	Clinical	2011-01-05	22.9322	2012-12-03	Asymptomatic	Male	0.9913	0.0022	0	155	1688933	23672	azms_cipr	R	0	S	S	0	S	0	S	0	S	S	blaOXA	99	0	Wild Type	TGTAATAAATATTACA	0
PE1010600	115916	SAMN44278315	JBIYUA000000000	A	jejuni	ST2802	ND	Clinical	2011-10-08	14.1602	2012-12-12	Diarrheal	Male	0.9923	0.005	0	101	1664720	37299	azms_cipr	R	gyrA Th186L	S	S	0	R	tetO	S	0	S	R	blaOXA	99	0	RE-cmeABC	TGTAATAAATATTGCA	1
PE1010779	115917	SAMN44278316	JBIYTZ000000000	A	jejuni	ST2993	ST-362	Clinical	2011-11-20	13.2402	2012-12-27	Asymptomatic	Male	0.9911	0.0021	0	203	1673224	15232	azms_cipr	R	gyrA Th186L	S	S	0	S	0	S	0	S	S	0	99	0	Wild Type	TGTAATAAATATTACA	0
PE1010901	115918	SAMN44278317	JBIYTY000000000	A	jejuni	ST2993	ST-362	Clinical	2011-01-05	24.0821	2013-01-07	Diarrheal	Male	0.9963	0.0089	0.1429	177	1712661	22422	azms_cipr	R	gyrA Th186L	S	S	0	S	0	S	0	S	S	0	99	0	Wild Type	TGTAATAAATATTACA	0
PE1010984	115919	SAMN44278318	JBIYTX000000000	A	jejuni	ST10237	ST354	Clinical	2011-09-21	15.8029	2013-01-14	Diarrheal	Female	0.9819	0.0098	0.3333	200	1637599	14589	azms_cipr	R	0	S	S	0	S	0	S	0	S	S	0	99	0	Wild Type	TGTAATAAATATTACA	0
PE1011000	115967	SAMN44278319	JBIMTQ000000000	A	coli	ST825	ST-828	Clinical	2011-05-08	20.3039	2013-01-15	Diarrheal	Male	0.9886	0.0082	0	107	1835265	45807	azmr_cipr	R	gyrA Th186L	R	R	23S rRNA A2075G	R	tetO	R	rpsL K43R; aph3IIa	I	R	blaOXA	99	0	Wild Type	No CmeR binding site	1
PE1011016	115968	SAMN44278320	JBIMTP000000000	A	coli	ST8737	ST-828	Clinical	2011-09-16	16.0329	2013-01-16	Asymptomatic	Male	0.9886	0.002	0	100	1830975	58022	azmr_cipr	R	gyrA Th186L	R	R	23S rRNA A2075G	R	tetO	R	rpsL K43R; aph3IIa	S	R	blaOXA	99	0	Wild Type	TGCAATAATAAATATTACA	0
PE1011046	115969	SAMN44278321	JBIYSV000000000	A	coli	ST10260	ST-828	Clinical	2010-10-09	27.3115	2013-01-19	Diarrheal	Female	0.9921	0.0045	0.3333	144	1770098	29213	azms_cipr	R	gyrA Th186L	S	S	0	S	0	S	0	S	S	blaOXA	99	0	Wild Type	TGTAATAAATATTACA	0
PE1011169	115920	SAMN44278322	JBIYTW000000000	A	jejuni	ST2993	ST-362	Clinical	2010-09-29	28	2013-01-30	Asymptomatic	Male	0.998	0.0099	0.1111	107	1731164	94523	azms_cipr	R	gyrA Th186L	S	S	0	S	0	S	0	S	S	0	99	0	Wild Type	TGTAATAAATATTACA	0
PE1011268	115921	SAMN44278323	JBIYTV000000000	A	jejuni	ST2993	ST362	Clinical	2011-01-05	25.0164	2013-02-06	Asymptomatic	Male	0.9964	0.0067	0.125	174	1684011	20613	azms_cipr	R	gyrA Th186L	S	S	0	S	0	S	0	S	S	0	99	0	Wild Type	TGTAATAAATATTACA	0
PE1011396	115922	SAMN44278324	JBIYTU000000000	A	jejuni	ST3606	ND	Clinical	2011-10-14	16.23	2013-02-19	Asymptomatic	Male	0.9903	0.0054	0.2	144	1637736	22454	azms_cipr	R	0	S	R	0	R	0	S	0	S	R	blaOXA	99	0	Wild Type	TGTAATAAATATTACA	0
PE1011468	115923	SAMN44278325	JBIYTT000000000	A	jejuni	ST1212	ST607	Clinical	2011-02-15	24.345	2013-02-25	Diarrheal	Female	0.9828	0.0043	0	232	1754075	15596	azms_cips	S	0	S	S	0	S	0	S	0	S	S	blaOXA	99	0	Wild Type	TGTAATAAATATCACA	1
PE1011483	112446	SAMN44278326	JBIMUQ000000000	A	jejuni	ST403	ST-403	Clinical	2012-01-21	13.2074	2013-02-26	Diarrheal	Male	0.9957	0.0097	0.375	59	1792486	175424	azms_cipr	R	gyrA Th186L	S	S	0	S	0	S	0	S	S	0	99	0	Wild Type	TGTAATAAATATTACA	0
PE1011539	111295	SAMN44278327	JBIMUT000000000	A	jejuni	ST10261	ST-353	Clinical	2012-02-26	12.3333	2013-03-02	Asymptomatic	Female	0.9988	0.0006	0	67	1648320	40372	azmr_cipr	R	gyrA Th186L	R	R	0	R	tetO	R	0	I	R	blaOXA	99	0	RE-cmeABC	TGTAATAAA-ATTACA	1
PE1011695	115924	SAMN44278328	JBIYTS000000000	A	jejuni	ST10251	ST-42	Clinical	2011-09-16	17.9713	2013-03-16	Asymptomatic	Male	0.9969	0.0024	0.25	35	1618423	112580	azms_cips	S	0	S	S	0	S	0	S	0	S	S	0	99	0	Wild Type	TGTAATAAATATTACA	0
PE1011852	115970	SAMN44278329	JBIYSU000000000	A	coli	ST10260	ST-828	Clinical	2010-01-02	38.8525	2013-04-01	Diarrheal	Male	0.9877	0.0011	0	248	1752413	14563	azms_cipr	R	gyrA Th186L	S	S	0	R	tetO	S	0	S	S	blaOXA	99	0	Wild Type	TGTAATAAATATTACA	0
PE1011900	115925	SAMN44278330	JBIMUK000000000	A	jejuni	ST8941	ND	Clinical	2011-09-06	18.9569	2013-04-05	Asymptomatic	Female	0.9966	0.0023	0.5	44	1576536	85417	azms_cips	S	0	S	S	0	S	0	S	0	S	S	0	99	0	Wild Type	TGTAATAAATATTACA	0
PE1011946	115971	SAMN44278331	JBIYST000000000	A	coli	ST829	ST-828	Clinical	2011-05-12	22.9651	2013-04-10	Asymptomatic	Female	0.9944	0.0057	0.2222	58	1673874	80311	azms_cips	S	0	S	S	0	S	0	S	0	S	S	0	99	0	Wild Type	TGTAATAAAAATTACA	0
PE1012031	112453	SAMN44278332	JBIMUO000000000	A	coli	ST10250	ST-828	Clinical	2011-09-16	19.0226	2013-04-17	Asymptomatic	Male	0.9944	0.0022	0.3333	44	1661788	98537	azms_cips	S	0	S	S	0	S	0	S	0	S	S	0	99	0	Wild Type	TGTAATAAATATTACA	0
PE1012319	115972	SAMN44278333	JBIMTO000000000	A	coli	ST10234	ND	Clinical	2011-09-06	20.2053	2013-05-13	Asymptomatic	Female	0.9944	0.0011	0	133	1883409	35856	azms_cipr	R	gyrA Th186L	S	S	0	S	0	S	0	S	S	blaOXA	99	0	Wild Type	TGCAATAAATATTACA	0
PE1012321	112454	SAMN44278334	JBIYVE000000000	A	coli	ST10234	ND	Clinical	2011-09-13	19.9754	2013-05-13	Diarrheal	Male	0.9944	0.0011	0	80	1805615	92411	azms_cipr	R	gyrA Th186L	S	S	0	S	0	S	0	S	S	blaOXA	99	0	Wild Type	TGCAATAATAAATATTACA	0
PE1012587	115973	SAMN44278335	JBIYSS000000000	A	coli	ST825	ST-828	Clinical	2012-02-07	15.9014	2013-06-05	Asymptomatic	Male	0.9938	0.0057	0.3333	84	1808377	78377	azmr_cipr	R	gyrA Th186L	R	R	23S rRNA A2075G	R	tetO	R	aph3IIa	S	R	blaOXA	99	0	Wild Type	TGCAATAAATATTACA	0
PE1012753	115974	SAMN44278336	JBIYSR000000000	A	coli	ST10234	ND	Clinical	2012-01-25	16.9856	2013-06-25	Asymptomatic	Female	0.9915	0.0047	0	85	1811032	62218	azms_cipr	R	gyrA Th186L	S	S	0	S	0	S	0	S	R	blaOXA	99	0	Wild Type	TGCAATAAATATTACA	0
PE1013325	115975	SAMN44278337	JBIMTN000000000	A	coli	ST825	ST-828	Clinical	2012-02-23	17.9055	2013-08-21	Asymptomatic	Female	0.9882	0.0044	0.3333	56	1647363	74925	azms_cipr	R	gyrA Th186L	S	S	0	R	tetO	S	0	S	I	blaOXA	99	0	Wild Type	TGCAATAAATATTACA	0
PE1013701	115926	SAMN44278338	JBIYTR000000000	A	jejuni	ST607	ST-607	Clinical	2011-01-26	31.9672	2013-09-27	Asymptomatic	Female	0.9877	0.0045	0.1429	231	1748405	15877	azms_cipr	R	0	S	S	0	S	0	S	0	S	S	0	99	0	Wild Type	TGTAATAAATATTACA	0
PE1014386	115927	SAMN44278339	JBIYTQ000000000	A	jejuni	ST6091	ND	Clinical	2012-01-06	23.1622	2013-12-11	Asymptomatic	Female	0.9756	0.0016	0	256	1620563	10886	azms_cipr	R	gyrA Th186L	S	S	0	R	tetO	S	0	S	R	blaOXA	99	0	Wild Type	TGTAATAAATATTACA	0
PE1014576	115976	SAMN44278340	JBIYSQ000000000	A	coli	ST10274	ST-1150	Clinical	2012-01-06	23.9507	2014-01-04	Asymptomatic	Female	0.9939	0.0044	0	43	1715407	140309	azmr_cipr	R	gyrA Th186L	R	R	23S rRNA A2075G	R	tetO	S	rpsL K43R	S	R	blaOXA	99	0	RE-cmeABC	TGTAATAAATATTGCA	1
PE1014586	111296	SAMN44278341	JBIMUS000000000	A	jejuni	ST11583	ST-607	Clinical	2011-07-05	35.4	2014-06-01	Asymptomatic	Male	1	0.0006	0	167	1770427	26661	azmr_cipr	R	gyrA Th186L	R	R	23S rRNA A2075G	R	tetO	S	0	S	R	blaOXA	99	0	RE-cmeABC	TGCAATAATAAATATTACA	0
PE1016056	111297	SAMN44278342	JBIMUR000000000	A	jejuni	ST3630	ND	Clinical	2011-11-17	31.4667	2014-06-18	Asymptomatic	Male	0.9996	0.0019	0	82	1686576	45101	azmr_cipr	R	0	R	R	0	S	0	R	0	S	S	0	99	0	Wild Type	TGTAATAAATATTACA	0
PE1016428	112447	SAMN44278343	JBIYVG000000000	A	jejuni	ST10241	ND	Clinical	2011-11-26	31.9672	2014-07-28	Asymptomatic	Female	0.9916	0.0134	0	293	1756033	10054	azms_cips	S	0	S	S	0	S	0	S	0	S	S	0	99	0	Wild Type	TGTAATAAAAATTACA	0
CAA00070	112405	SAMN33243500	JBIHMJ000000000	B	jejuni	ST1036	ST-353	Poultry	NA	NA	2021-11-07	NA	NA	0.9959	0.0015	0	29	1727105	156332	NA	99	0	99	99	0	99	tetO	99	aph3IIIf	99	99	blaOXA	99	0	RE-cmeABC	TGTAATAAATATTGCA	1
CAA00072-000017	112406	SAMN33243501	JBIHMI000000000	B	jejuni	ST6888	ST-353	Poultry	NA	NA	2021-11-11	NA	NA	0.9959	0.0015	0	31	1717165	156309	NA	99	0	99	99	0	99	0	99	aph3IIIf	99	99	blaOXA	99	0	RE-cmeABC	TGTAATAAATATTGCA	1
CAA00072-000018	112407	SAMN33243502	JBIHMH000000000	B	jejuni	ST6091	ND	Poultry	NA	NA	2021-11-11	NA	NA	0.9957	0.0011	0	25	1614927	184830	NA	99	0	99	99	0	99	tetO	99	aph2If; aph3IIIf	99	99	blaOXA	99	0	RE-cmeABC	TGTAATAAATATTATA	0
CAA00075	112408	SAMN33243503	JBIHMG000000000	B	jejuni	ST1036	ST-353	Poultry	NA	NA	2021-11-11	NA	NA	0.9959	0.0015	0	32	1725979	156225	NA	99	0	99	99	0	99	tetO	99	aph3IIIf	99	99	blaOXA	99	0	RE-cmeABC	TGTAATAAATATTGCA	1
CAA00076	112409	SAMN33243504	JBIHMF000000000	B	jejuni	ST6888	ST-353	Poultry	NA	NA	2021-11-11	NA	NA	0.9959	0.0015	0	27	1718120	188216	NA	99	0	99	99	0	99	0	99	aph3IIIf	99	99	blaOXA	99	0	RE-cmeABC	TGTAATAAATATTGCA	1
CAA00078-000041	112410	SAMN33243505	JBIHME000000000	B	jejuni	ST6091	ND	Poultry	NA	NA	2021-11-11	NA	NA	0.9957	0.0015	0	26	1614999	184830	NA	99	0	99	99	0	99	tetO	99	aph2If; aph3IIIf	99	99	blaOXA	99	0	RE-cmeABC	TGTAATAAATATTATA	0
CAA00078-000042	112411	SAMN33243506	JBIHMD000000000	B	jejuni	ST1036	ST-353	Poultry	NA	NA	2021-11-11	NA	NA	0.9959	0.0011	0	30	1725611	156225	NA	99	0	99	99	0	99	tetO	99	aph3IIIf	99	99	blaOXA	99	0	RE-cmeABC	TGTAATAAATATTGCA	1
CAA00079	112412	SAMN33243507	JBIHMC000000000	B	jejuni	ST1036	ST-353	Poultry	NA	NA	2021-11-11	NA	NA	0.9959	0.0204	0	36	1721945	118491	NA	99	0	99	99	0	99	tetO	99	aph2If; aph3IIIf	99	99	blaOXA	99	0	RE-cmeABC	TGTAATAAATATTATA	0
CAA00080	112413	SAMN33243508	JBIHMB000000000	B	jejuni	ST6091	ND	Poultry	NA	NA	2022-11-11	NA	NA	0.9957	0.0011	0.1538	28	1615741	184830	NA	99	0	99	99	0	99	tetO	99	aph2If; aph3IIIf	99	99	blaOXA	99	0	RE-cmeABC	TGTAATAAATATTATA	0
CAA00084	112414	SAMN33243509	JBIHMA000000000	B	jejuni	ST6091	ND	Poultry	NA	NA	2021-01-13	NA	NA	0.9957	0.0015	0.5	29	1622262	107748	NA	99	0	99	99	0	99	tetO	99	aph2If; aph3IIIf	99	99	blaOXA	99	0	RE-cmeABC	TGTAATAAATATTATA	0
CAA00085	112415	SAMN33243510	JBIHLZ000000000	B	jejuni	ST10311	ND	Poultry	NA	NA	2022-01-13	NA	NA	0.9957	0.0017	0	21	1658961	151225	NA	99	0	99	99	0	99	tetO	99	aph3IIIf	99	99	blaOXA	99	0	RE-cmeABC	TGTAATAATAAATATTACA	1
CAA00090	112416	SAMN33243511	JBIHLY000000000	B	jejuni	ST10311	ND	Poultry	NA	NA	2022-01-13	NA	NA	0.9957	0.0017	0	14	1660335	192944	NA	99	0	99	99	0	99	tetO	99	aph3IIIf	99	99	blaOXA	99	0	RE-cmeABC	TGTAATAATAAATATTACA	1
CAA00091	112417	SAMN33243512	JBIHLX000000000	B	jejuni	ST10311	ND	Poultry	NA	NA	2022-01-13	NA	NA	0.9957	0.0054	0.25	19	1663186	192944	NA	99	0	99	99	0	99	tetO	99	aph3IIIf	99	99	blaOXA	99	0	RE-cmeABC	TGTAATAATAAATATTACA	1
CAA00093-000124	112418	SAMN33243513	JBIHLW000000000	B	jejuni	ST1036	ST-353	Poultry	NA	NA	2022-01-13	NA	NA	0.9959	0.0023	0	63	1708619	80818	NA	99	0	99	99	0	99	tetO	99	aph2If; aph3IIIf	99	99	blaOXA	99	0	RE-cmeABC	TGTAATAAATATTATA	0
CAA00093-000128	112419	SAMN33243514	JBIHLV000000000	B	jejuni	ST10311	ND	Poultry	NA	NA	2022-01-13	NA	NA	0.9957	0.0017	0	44	1662076	102388	NA	99	0	99	99	0	99	0	99	aph3IIIf	99	99	blaOXA	99	0	RE-cmeABC	TGTAATAATAAATATTACA	1
CAA00138	112420	SAMN33243515	JBIHLU000000000	B	jejuni	ST11966	ST-353	Poultry	NA	NA	2022-02-21	NA	NA	0.9959	0.0035	0.2	61	1727663	83174	NA	99	0	99	99	0	99	tetO	99	aph2If;	99	99	blaOXA	99	0	RE-cmeABC	TGTAATAAATATTACTATTACA
CAA00143	112421	SAMN33243516	JBIHLT000000000	B	coli	ST8408	ST-828	Poultry	NA	NA	2022-02-21	NA	NA	0.9944	0.0045	0	77	1891694	141915	NA	99	gyrA Th186L	99	99	0	99	tetO	99	aac6Im; aph2If; aph2IIa	99	99	blaOXA	99	0	Wild Type	TGTAATAAATATTACA	0
CAA00151	112422	SAMN33243517	JBIHLS000000000	B	coli	ST11961	ST-1150	Poultry	NA	NA	2022-02-24	NA	NA	0.9956	0.0044	0	30	1764749	120657	NA	99	gyrA Th186L	99	99	0	99	tetO	99	sat4; aad6; aph3IIIf	99	99	blaOXA	99	0	RE-cmeABC	TGTAATAAATATTACA	0
CAA00152	112423	SAMN33243518	JBIHLR000000000	B	jejuni	ST11958	ST-353	Poultry	NA	NA	2022-02-24	NA	NA	0.9959	0.0022	0	48	1706567	91221	NA	99	0	99	99	0	99	tetO	99	aph3IIIf	99	99	blaOXA	99	0	RE-cmeABC	TGTAATAATAAATATTACA	1
CAA00165	112425	SAMN33243520	JBIHLQ000000000	B	coli	ST11968	ST-1150	Poultry	NA	NA	2022-02-24	NA	NA	0.9899	0.0044	0	26	1727518	134390	NA	99	gyrA Th186L	99	99	0	99	tetO	99	aph2If; aph3IIIf	99	99	blaOXA	99	0	RE-cmeABC	TGCAATAAATATTACA	0
CAA00170	112426	SAMN33243521	JBIHLP000000000	B	jejuni	ST10760	ST-353	Poultry	NA	NA	2022-03-03	NA	NA	0.9959	0.0019	0	35	1719653	156344	NA	99	0	99	99	0	99	tetO	99	aph2If; aph3IIIf	99	99	blaOXA	99	0	RE-cmeABC	TGTAATAAATATTATA	0
PA001	105572	SAMN44278556	JBIMSM000000000	D	jejuni	ST10288	ND	Poultry	NA	NA	2019-08-06	NA	NA	0.9962	0.0115	0	85	1777061	70189	NA	99	gyrA Th186L	99	99	23S rRNA A2075G	99	tetO	99	aad9; aph2If; aph3IIIf	99	99	blaOXA	99	0	RE-cmeABC	TGTAATAA-TATTACA	1
PA002	105573	SAMN44278557	JBIMSL000000000	D	jejuni	ST10288	ND	Poultry	NA	NA	2019-08-06	NA	NA	0.9938	0.0024	0	116	1768709	36433	NA	99	gyrA Th186L	99	99	23S rRNA A2075G	99	tetO	99	aad9; aph2If; aph3IIIf	99	99	blaOXA	99	0	RE-cmeABC	TGTAATAA-TATTACA	1
PA004	105574	SAMN44278558	JBIMSK000000000	D	jejuni	ST10288	ND	Poultry	NA	NA	2019-08-06	NA	NA	0.9933	0.0017	0	109	1771269	40957	NA	99	gyrA Th186L	99	99	23S rRNA A2075G	99	tetO	99	aad9; aph2If; aph3IIIf	99	99	blaOXA	99	0	RE-cmeABC	TGTAATAA-TATTACA	1
PA006	105575	SAMN44278559	JBIMSJ000000000	D	jejuni	ST10288	ND	Poultry	NA	NA	2019-08-06	NA	NA	0.993	0.0017	0	136	1770565	36798	NA	99	gyrA Th186L	99	99	23S rRNA A2075G	99	tetO	99	aad9; aph2If; aph3IIIf	99	99	blaOXA	99	0	RE-cmeABC	TGTAATAA-TATTACA	1
PA009	105576	SAMN44278560	JBIMSI000000000	D	jejuni	ST10288	ND	Poultry	NA	NA	2019-08-06	NA	NA	0.9938	0.0017	0	72	1790902	16464	NA	99	gyrA Th186L	99	99	23S rRNA A2075G	99	tetO	99	aad9; aph2If; aph3IIIf	99	99	blaOXA	99	0	RE-cmeABC	TGTAATAA-TATTACA	1
PA010	105577	SAMN44278561	JBIMSH000000000	D	coli	ST10234	ND	Poultry	NA	NA	2019-08-06	NA	NA	0.9944	0.0011	0	135	1890570	46698	NA	99	gyrA Th186L	99	99	0	99	0	99	0	99	99	blaOXA	99	0	Wild Type	TGCAATAAATATTACA	0
PA026	105579	SAMN44278562	JBIMSG000000000	D	coli	ST10295	ST-828	Poultry	NA	NA	2019-08-19	NA	NA	0.9944	0.0011	0	105	1858433	63694	NA	99	gyrA Th186L	99	99	23S rRNA A2075G	99	tetO	99	rpsL K43R; aad9; aph2If; aph3IIa	99	99	blaOXA	99	0	Wild Type	TGCAATAAATATTACA	0
PA028	105580	SAMN44278563	JBIMSF000000000	D	coli	ST10295	ST-828	Poultry	NA	NA	2019-08-19	NA	NA	0.9944	0.0011	0	108	1857021	53804	NA	99	gyrA Th186L	99	99	23S rRNA A2075G	99	tetO	99	rpsL K43R; aad9; aph2If; aph3IIa	99	99	blaOXA	99	0	Wild Type	TGTAATAAATATTACA	0
PA029	105581	SAMN44278564	JBIMSE000000000	D	coli	ST10295	ST-828	Poultry	NA	NA	2019-08-19	NA	NA	0.9935	0.0011	0	130	1852040	41121	NA	99	gyrA Th186L	99	99	23S rRNA A2075G	99	tetO	99	rpsL K43R; aad9; aph2If; aph3IIa	99	99	blaOXA	99	0	Wild Type	TGTAATAAATATTACA	0
PA030	105582	SAMN44278565	JBIMSD000000000	D	jejuni	ST10288	ND	Poultry	NA	NA	2019-08-19	NA	NA	0.9938	0.0017	0	113	1778687	54305	NA	99	gyrA Th186L	99	99	23S rRNA A2075G	99	tetO	99	aad9; aph2If; aph3IIIf	99	99	blaOXA	99	0	RE-cmeABC	TGTAATAAATATTACA	0
PA032	105584	SAMN44278566	JBIMSC000000000	D	coli	ST8408	ST-828	Poultry	NA	NA	2019-08-27	NA	NA	0.9938	0.0028	0	148	1830244	37028	NA	99	gyrA Th186L	99	99	23S rRNA A2075G	99	tetO	99	rpsL K43R; aad9; aph2If; aph3IIa	99	99	blaOXA	99	0	Wild Type	TGTAATAAATATTACA	0
PA033	105585	SAMN44278567	JBIMSB000000000	D	coli	ST10299	ND	Poultry	NA	NA	2019-08-27	NA	NA	0.9962	0.0015	0	78	1769525	48743	NA	99	gyrA Th186L	99	99	0	99	tetO	99	sat4; aad6; aph3IIa	99	99	blaOXA	99	0	RE-cmeABC	TGCAATAAATATTACA	0
PA034	105586	SAMN44278568	JBIMSA000000000	D	coli	ST8408	ST-828	Poultry	NA	NA	2019-08-27	NA	NA	0.994	0.0028	0	117	1835277	46273	NA	99	gyrA Th186L	99	99	23S rRNA A2075G	99	tetO	99	rpsL K43R; aad9; aph2If; aph3IIa	99	99	blaOXA	99	0	Wild Type	TGTAATAAATATTACA	0
PA040	105587	SAMN44278569	JBIMRZ000000000	D	coli	ST10301	ST-1150	Poultry	NA	NA	2019-08-27	NA	NA	0.9909	0.004	0	70	1811302	65536	NA	99	gyrA Th186L	99	99	0	99	tetO	99	sat4; aad9; aph2If; aph3IIa	99	99	blaOXA	99	0	RE-cmeABC	TGTAATAAA-ATTACA	1
PA046	105589	SAMN44278570	JBIMRY000000000	D	jejuni	ST6177	ST-353	Poultry	NA	NA	2019-09-02	NA	NA	0.9957	0.0018	0	93	1767176	67513	NA	99	gyrA Th186L	99	99	0	99	tetO	99	rpsL K43R	99	99	blaOXA	99	0	RE-cmeABC	TGTAATAAATATTGCA	1
PA048	105590	SAMN44278571	JBIMRX000000000	D	coli	ST10295	ST-828	Poultry	NA	NA	2019-09-02	NA	NA	0.9944	0.0011	0	78	1866488	106772	NA	99	gyrA Th186L	99	99	23S rRNA A2075G	99	tetO	99	rpsL K43R; aad9; aph2If; aph3IIa	99	99	blaOXA	99	0	RE-cmeABC	No CmeR binding site	1
PA049	105591	SAMN44278572	JBIMRW000000000	D	jejuni	ST607	ST-607	Poultry	NA	NA	2019-09-02	NA	NA	0.995	0.0018	0	63	1765862	100690	NA	99	gyrA Th186L	99	99	0	99	tetO	99	aad9; aadE; aph3IIIf	99	99	blaOXA	99	0	RE-cmeABC	TGTAATAATAAATATTACA	1
PA050	105592	SAMN44278573	JBIMRV000000000	D	jejuni	ST607	ST-607	Poultry	NA	NA	2019-09-02	NA	NA	0.995	0.0023	0	77	1760329	84478	NA	99	gyrA Th186L	99	99	0	99	tetO	99	aad9; aadE; aph3IIIf	99	99	blaOXA	99	0	RE-cmeABC	TGTAATAATAAATATTACA	1
PA061	105593	SAMN44278574	JBIMRU000000000	D	coli	ST10295	ST-828	Poultry	NA	NA	2019-09-12	NA	NA	0.9944	0.0011	0	102	1858241	57245	NA	99	gyrA Th186L	99	99	23S rRNA A2075G	99	tetO	99	rpsL K43R; aad9; aph2If; aph3IIa	99	99	blaOXA	99	0	Wild Type	TGTAATAAATATTACA	0
PA062	105594	SAMN44278575	JBIMRT000000000	D	coli	ST10295	ST-828	Poultry	NA	NA	2019-09-12	NA	NA	0.9944	0.0011	0	120	1854493	42184	NA	99	gyrA Th186L	99	99	23S rRNA A2075G	99	tetO	99	rpsL K43R; aad9; aph2If; aph3IIa	99	99	blaOXA	99	0	Wild Type	TGTAATAAATATTACA	0
PA064	105596	SAMN44278576	JBIMRS000000000	D	jejuni	ST10306	ND	Poultry	NA	NA	2019-09-12	NA	NA	0.9951	0.0011	0	25	1601215	104010	NA	99	gyrA Th186L	99	99	0	99	tetO	99		99	99	blaOXA	99	0	RE-cmeABC	TGCAATAATAAATATTACA	0
PA065	105597	SAMN44278577	JBIMRR000000000	D	coli	ST10295	ST-828	Poultry	NA	NA	2019-09-12	NA	NA	0.9944	0.0011	0	87	1860466	68625	NA	99	gyrA Th186L	99	99	23S rRNA A2075G	99	tetO	99	rpsL K43R; aad9; aph2If; aph3IIa	99	99	blaOXA	99	0	Wild Type	TGTAATAAATATTACA	0
PA067	105598	SAMN44278578	JBIMRQ000000000	D	jejuni	ST10306	ND	Poultry	NA	NA	2019-09-12	NA	NA	0.9951	0.0011	0	43	1599174	74224	NA	99	gyrA Th186L	99	99	0	99	tetO	99		99	99	blaOXA	99	0	RE-cmeABC	TGCAATAATAAATATTACA	0
PA070	105601	SAMN44278579	JBIMRP000000000	D	coli	ST10295	ST-828	Poultry	NA	NA	2019-09-12	NA	NA	0.9944	0.0011	0	72	1867844	124042	NA	99	gyrA Th186L	99	99	23S rRNA A2075G	99	tetO	99	aad9; aph2If; aph3IIa	99	99	blaOXA	99	0	Wild Type	TGTAATAAATATTACA	0
PA074	105602	SAMN44278580	JBIMRO000000000	D	jejuni	ST607	ST-607	Poultry	NA	NA	2019-09-16	NA	NA	0.995	0.0018	0	47	1766073	132212	NA	99	gyrA Th186L	99	99	0	99	tetO	99	aad9; aadE; aph3IIIf	99	99	blaOXA	99	0	RE-cmeABC	TGTAATAAATATTGCA	1
PA079	105604	SAMN44278581	JBIMRN000000000	D	jejuni	ST607	ST-607	Poultry	NA	NA	2019-09-16	NA	NA	0.995	0.0018	0	61	1766106	88630	NA	99	gyrA Th186L	99	99	0	99	tetO	99	aad9; aadE; aph3IIIf	99	99	blaOXA	99	0	RE-cmeABC	TGTAATAAATATTGCA	1
PA081	105605	SAMN44278582	JBIMRM000000000	D	jejuni	ST607	ST-607	Poultry	NA	NA	2019-09-19	NA	NA	0.995	0.0021	0	105	1795317	52689	NA	99	gyrA Th186L	99	99	0	99	tetO	99	aph3IIIf	99	99	blaOXA	99	0	RE-cmeABC	TGTAATAAATATTACTATTACA
PA082	105606	SAMN44278583	JBIMRL000000000	D	jejuni	ST607	ST-607	Poultry	NA	NA	2019-09-19	NA	NA	0.9945	0.0021	0	92	1798566	65289	NA	99	gyrA Th186L	99	99	0	99	tetO	99	aph3IIIf	99	99	blaOXA	99	0	RE-cmeABC	TGTAATAAATATTACTATTACA
PA084	105607	SAMN44278584	JBIMRK000000000	D	jejuni	ST607	ST-607	Poultry	NA	NA	2019-09-19	NA	NA	0.995	0.0021	0	81	1801809	73180	NA	99	gyrA Th186L	99	99	0	99	tetO	99	aph3IIIf	99	99	blaOXA	99	0	RE-cmeABC	TGTAATAAATATTACTATTACA
PA085	105605	SAMN44278585	JBIMRJ000000000	D	jejuni	ST607	ST-607	Poultry	NA	NA	2019-09-19	NA	NA	0.995	0.0021	0	46	1758575	142265	NA	99	gyrA Th186L	99	99	0	99	tetO	99	aad9; aph2If; aph3IIIf	99	99	blaOXA	99	0	RE-cmeABC	TGTAATAAATATTGCA	1
PA092	105613	SAMN44278586	JBIMRI000000000	D	jejuni	ST607	ST-607	Poultry	NA	NA	2019-09-21	NA	NA	0.995	0.0021	0	93	1788929	51624	NA	99	gyrA Th186L	99	99	0	99	tetO	99	aph3IIIf	99	99	blaOXA	99	0	RE-cmeABC	TGTAATAAATATTACTATTACA
PA093	105614	SAMN44278587	JBIMRH000000000	D	coli	ST825	ST-828	Poultry	NA	NA	2019-09-21	NA	NA	0.9944	0.002	0	83	1825043	66752	NA	99	gyrA Th186L	99	99	23S rRNA A2075G	99	tetO	99	rpsL K43R; aph3IIa	99	99	blaOXA	99	0	Wild Type	TGCAATAATAAATATTACA	0
PA096	105615	SAMN44278588	JBIMRG000000000	D	jejuni	ST607	ST-607	Poultry	NA	NA	2019-09-21	NA	NA	0.995	0.0021	0	50	1801562	109101	NA	99	gyrA Th186L	99	99	0	99	tetO	99	aph3IIIf	99	99	blaOXA	99	0	RE-cmeABC	TGTAATAAATATTACTATTACA
PV004	105616	SAMN44278589	JBIMTK000000000	D	coli	ST10234	ND	Poultry	NA	NA	2019-08-06	NA	NA	0.9935	0.0015	0	156	1877864	30202	NA	99	gyrA Th186L	99	99	0	99	0	99	0	99	99	blaOXA	99	0	Wild Type	TGCAATAAATATTACA	0
PV007	105618	SAMN44278590	JBIMTJ000000000	D	jejuni	ST1036	ST-353	Poultry	NA	NA	2019-08-06	NA	NA	0.994	0.0019	0	110	1685192	45528	NA	99	gyrA Th186L	99	99	0	99	tetO	99	aad9; aph2If; aph3IIIf	99	99	blaOXA	99	0	RE-cmeABC	TGTAATAAATATTATA	0
PV010	105619	SAMN44278591	JBIMTI000000000	D	jejuni	ST607	ST-607	Poultry	NA	NA	2019-08-06	NA	NA	0.99	0.0022	0	137	1781161	34376	NA	99	0	99	99	0	99	tetO	99	0	99	99	0	99	0	Wild Type	TGTAATAAATATTACA	0
PV012	105620	SAMN44278592	JBIMTH000000000	D	jejuni	ST607	ST-607	Poultry	NA	NA	2019-08-06	NA	NA	0.995	0.0018	0	73	1797608	82007	NA	99	0	99	99	0	99	tetO	99	0	99	99	0	99	0	Wild Type	TGTAATAAATATTACA	0
PV020	105621	SAMN44278593	JBIMTG000000000	D	jejuni	ST607	ST-607	Poultry	NA	NA	2019-08-12	NA	NA	0.995	0.0015	0	66	1756981	103392	NA	99	gyrA Th186L	99	99	0	99	tetO	99	aad9; aadE; aph3IIIf	99	99	blaOXA	99	0	RE-cmeABC	TGTAATAA-TATTACA	1
PV021	105622	SAMN44278594	JBIMTF000000000	D	jejuni	ST607	ST-607	Poultry	NA	NA	2019-08-12	NA	NA	0.995	0.0015	0	60	1755485	94531	NA	99	gyrA Th186L	99	99	0	99	tetO	99	aad9; aadE; aph3IIIf	99	99	blaOXA	99	0	RE-cmeABC	TGTAATAA-TATTACA	1
PV048	105625	SAMN44278595	JBIMTE000000000	D	jejuni	ST4722	ST-353	Poultry	NA	NA	2019-09-02	NA	NA	0.9957	0.0017	0	121	1718724	34476	NA	99	gyrA Th186L	99	99	0	99	tetO	99	aad9; aadE; aph3IIIf	99	99	blaOXA	99	0	RE-cmeABC	TGTAATAAATATTGCA	1
PV064	105626	SAMN44278596	JBIMTD000000000	D	jejuni	ST607	ST-607	Poultry	NA	NA	2019-09-12	NA	NA	0.995	0.0018	0	33	1795280	259657	NA	99	0	99	99	0	99	0	99	0	99	99	0	99	0	Wild Type	TGTAATAAATATTACA	0
PV071	105629	SAMN44278597	JBIMTC000000000	D	jejuni	ST10237	ST-354	Poultry	NA	NA	2019-09-12	NA	NA	0.9938	0.0017	0	78	1652376	47672	NA	99	0	99	99	0	99	0	99	0	99	99	0	99	0	Wild Type	TGTAATAAATATTACA	0
PV072	105630	SAMN44278598	JBIMTB000000000	D	jejuni	ST10237	ST-354	Poultry	NA	NA	2019-09-12	NA	NA	0.995	0.0011	0	42	1663681	91077	NA	99	0	99	99	0	99	0	99	0	99	99	0	99	0	Wild Type	TGTAATAAATATTACA	0
PV075	105631	SAMN44278599	JBIMTA000000000	D	jejuni	ST1212	ST-607	Poultry	NA	NA	2019-09-16	NA	NA	0.9936	0.0015	0	110	1734213	33808	NA	99	0	99	99	0	99	0	99	0	99	99	blaOXA	99	0	Wild Type	TGTAATAAATATTACA	0
PV076	105632	SAMN44278600	JBIMSZ000000000	D	jejuni	ST1212	ST-607	Poultry	NA	NA	2019-09-16	NA	NA	0.995	0.0015	0	66	1742475	67496	NA	99	0	99	99	0	99	0	99	0	99	99	blaOXA	99	0	Wild Type	TGTAATAAATATTACA	0
PV077	105633	SAMN44278601	JBIMSY000000000	D	jejuni	ST535	ST-460	Poultry	NA	NA	2019-09-16	NA	NA	0.9957	0	0	52	1701779	94775	NA	99	0	99	99	0	99	0	99	0	99	99	0	99	0	Wild Type	TGTAATAAATATTACA	0
PV083	105634	SAMN44278602	JBIMSX000000000	D	jejuni	ST607	ST-607	Poultry	NA	NA	2019-09-19	NA	NA	0.995	0.0023	0	64	1762926	91845	NA	99	0	99	99	0	99	0	99	0	99	99	0	99	0	Wild Type	TGTAATAAATATTACA	0
PV084	105635	SAMN44278603	JBIMSW000000000	D	jejuni	ST535	ST-460	Poultry	NA	NA	2019-09-19	NA	NA	0.9957	0	0	81	1699676	49878	NA	99	0	99	99	0	99	0	99	0	99	99	blaOXA	99	0	Wild Type	TGTAATAAATATTACA	0
PV086	105636	SAMN44278604	JBIMSV000000000	D	coli	ST1173	ST-828	Poultry	NA	NA	2019-09-19	NA	NA	0.9937	0.0014	0	57	1940200	130621	NA	99	gyrA Th186L	99	99	0	99	0	99	0	99	99	blaOXA	99	0	Wild Type	TGTAATAAATATTACA	0
PV087	105637	SAMN44278605	JBIMSU000000000	D	jejuni	ST1036	ST-353	Poultry	NA	NA	2019-09-19	NA	NA	0.9959	0.0015	0	75	1693331	50892	NA	99	gyrA Th186L	99	99	0	99	tetO	99	0	99	99	blaOXA	99	0	RE-cmeABC	TGTAATAAATATTGCA	1
PV088	105638	SAMN44278606	JBIMST000000000	D	jejuni	ST1365	ST-443	Poultry	NA	NA	2019-09-19	NA	NA	0.9949	0.0015	0	59	1639730	71477	NA	99	gyrA Th186L	99	99	0	99	tetO	99	0	99	99	0	99	0	Wild Type	TGTAATAAATATTACA	0
PV090	105639	SAMN44278607	JBIMSS000000000	D	jejuni	ST1365	ST-443	Poultry	NA	NA	2019-09-19	NA	NA	0.9957	0.0015	0	45	1630228	62923	NA	99	gyrA Th186L	99	99	0	99	tetO	99	0	99	99	0	99	0	Wild Type	TGTAATAAATATTACA	0
PV091	105640	SAMN44278608	JBIMSR000000000	D	coli	ST1055	ST-828	Poultry	NA	NA	2019-09-19	NA	NA	0.989	0.0019	0	72	1795013	80888	NA	99	gyrA Th186L	99	99	0	99	tetO	99	0	99	99	blaOXA	99	0	Wild Type	TGTAATAAATATTACA	0
PV099	105646	SAMN44278609	JBIMSQ000000000	D	jejuni	ST607	ST-607	Poultry	NA	NA	2019-09-21	NA	NA	0.995	0.0018	0	57	1764040	136666	NA	99	gyrA Th186L	99	99	0	99	tetO	99	0	99	99	blaOXA	99	0	Wild Type	TGTAATAAATATTACA	0
99 = Not Performed
