# Supplementary material for: Sharing of cmeRABC alleles between C. coli and C. jejuni associated with extensive drug resistance in Campylobacter isolates from infants and poultry in the Peruvian Amazon
Source: mBio. 2024 Dec 27;16(2):e02054-24. doi: 10.1128/mbio.02054-24 (PMC11796421; doi:10.1128/mbio.02054-24)
Supplement: Table S2 — Training data set used for STRUCTURE analysis. [file mbio.02054-24-s0005.xlsx]

## Sheet: Supplementary table 2
	Supplementary table 2. Training dataset used for STRUCTURE analysis.
	id	Source POPa	Use POP flagb	cmeA (CAMP0330)	cmeB (CAMP0331)	cmeC (CAMP0332)	cmeR (CAMP0333)
	115891	1	1	1970	-9	23	18
	112395	1	1	22	25	23	16
	112396	1	1	22	25	23	16
	112383	1	1	1041	41	30	26
	115895	1	1	1971	41	30	26
	116003	1	1	1041	41	30	26
	115913	1	1	30	113	43	555
	115918	1	1	2248	251	42	87
	115920	1	1	2248	251	42	87
	115921	1	1	2248	251	42	87
	115922	1	1	152	262	142	16
	115888	1	1	1969	301	64	33
	112404	1	1	182	301	64	33
	105620	1	1	182	301	64	33
	105634	1	1	182	301	64	33
	105646	1	1	182	301	64	33
	115919	1	1	22	357	23	-9
	115887	1	1	22	357	23	16
	116006	1	1	22	357	23	16
	112427	2	1	3	539	98	83
	115950	2	1	3	539	98	83
	115930	2	1	3	539	98	83
	115927	1	1	120	544	96	33
	113214	2	1	1053	690	1330	6
	113222	2	1	3	1545	6	864
	115898	1	1	20	1594	20	17
	112446	1	1	34	1636	42	87
	115893	1	1	30	1638	30	26
	112430	1	1	30	1638	30	26
	115924	1	1	2248	1647	42	87
	115970	2	1	57	1659	57	3
	112454	2	1	1742	2657	1224	13
	115941	2	1	1742	2657	1224	13
	105577	2	1	1742	2657	1224	13
	112436	2	1	1743	2658	1224	13
	113221	2	1	1743	2658	939	83
	115937	2	1	1743	2659	823	53
	115938	2	1	1743	2659	823	53
	115942	2	1	1743	2659	823	53
	115946	2	1	1746	2659	823	53
	111297	1	1	229	3460	203	73
	112371	2	1	3	3497	98	83
	115883	2	1	3	3569	98	83
	115982	2	1	3	3569	98	83
	115975	2	1	1743	4235	1224	13
	115905	1	1	66	4946	64	33
	115939	2	1	57	4948	71	5
	115948	2	1	57	4948	71	5
	115962	2	1	57	4948	71	5
	115964	2	1	57	4948	71	5
	115907	1	1	1039	-9	64	-9
	115923	1	1	94	-9	37	-9
	115959	2	1	3	-9	98	-9
	115884	1	1	1	1	264	96
	116004	1	1	22	25	23	16
	115901	1	1	38	47	22	17
	115900	1	1	22	53	873	16
	105633	1	1	155	53	23	16
	115949	2	1	133	99	6	-9
	112431	2	1	74	99	6	378
	115882	1	1	38	200	22	17
	115980	1	1	38	200	22	17
	115936	2	1	3	218	6	6
	112453	2	1	3	219	6	556
	115933	2	1	3	219	1732	556
	115915	1	1	1043	231	23	-9
	115899	1	1	182	301	64	-9
	115992	1	1	182	301	64	33
	115991	1	1	182	301	64	33
	112399	1	1	162	305	23	18
	115906	1	1	22	357	23	16
	105629	1	1	22	357	23	16
	115928	2	1	3	539	98	83
	112389	1	1	1	657	1665	26
	112447	1	1	751	1590	806	16
	115904	1	1	34	1636	42	87
	115897	1	1	699	1642	33	1097
	115952	2	1	2189	1643	57	-9
	115925	1	1	34	1644	42	41
	115890	1	1	-9	1646	23	16
	115971	2	1	3	1662	6	3
	115935	2	1	1053	1664	1330	378
	115957	2	1	1747	2657	1224	13
	115972	2	1	1742	2657	1224	13
	115974	2	1	1742	2657	1224	13
	115999	2	1	1742	2657	1224	13
	115929	2	1	1743	2658	1224	13
	112451	2	1	1746	2659	823	53
	115973	2	1	1743	2659	1224	13
	112403	1	1	23	3498	23	16
	113219	1	1	23	3498	23	16
	112432	2	1	1743	3502	1224	13
	113204	2	1	3	3569	98	83
	115896	1	1	65	3636	63	39
	115963	2	1	1744	4557	1224	13
	115914	1	1	164	4631	1	1
	115934	2	1	57	4948	71	5
	115945	2	1	57	4948	71	5
	115958	2	1	57	4948	71	5
	115968	2	1	1743	4949	555	26
	115960	2	0	57	28	57	3
	105636	2	0	57	28	57	3
	115902	1	0	1041	41	30	-9
	115894	1	0	155	53	1731	16
	105635	1	0	155	53	23	16
	115953	2	0	1035	85	6	3
	115955	2	0	1035	85	6	3
	115940	2	0	3	219	6	3
	115917	1	0	2248	251	42	87
	115926	1	0	182	301	64	-9
	113213	1	0	182	301	64	33
	115889	1	0	182	301	64	33
	105619	1	0	182	301	64	33
	112439	1	0	22	316	23	16
	112381	1	0	22	357	23	16
	115910	1	0	1972	357	23	16
	105630	1	0	22	357	23	16
	112391	1	0	1	657	1665	26
	111292	1	0	148	1302	138	60
	105640	2	0	1470	1545	1290	3
	116007	1	0	751	1590	806	16
	115912	1	0	34	1636	42	87
	115961	2	0	1742	2657	1224	13
	115966	2	0	1742	2657	1224	13
	105616	2	0	1742	2657	1224	13
	112437	2	0	1743	2658	1224	13
	115931	2	0	1743	2659	823	53
	115943	2	0	1743	2659	823	53
	115951	2	0	1743	2659	823	53
	115967	2	0	1743	2659	823	53
	113205	2	0	3	3569	98	83
	115892	1	0	22	3635	23	16
	115909	1	0	751	3637	806	16
	115969	2	0	57	3640	57	3
	116313	2	0	57	4948	71	5
	112382	2	0	1744	4973	1224	13
	aCorresponds to species where 1. C. jejuni and 2. C. coli
	bCorresponds to isolates used in the training dataset (1=used in training, 0=not used in training)
