# Supplementary material for: Sharing of cmeRABC alleles between C. coli and C. jejuni associated with extensive drug resistance in Campylobacter isolates from infants and poultry in the Peruvian Amazon
Source: mBio. 2024 Dec 27;16(2):e02054-24. doi: 10.1128/mbio.02054-24 (PMC11796421; doi:10.1128/mbio.02054-24)
Supplement: Table S3 — Recombination parameters as calculated by Gubbins. [file mbio.02054-24-s0006.xlsx]

## Sheet: Sheet1
	Supplementary table 3. Recombination parameters as calculated by Gubbins
	Node	Species	Source	Total SNPs	Number of SNPs Inside Recombinations	Number of SNPs Outside Recombinations	Number of Recombination Blocks	Bases in Recombinations	Cumulative Bases in Recombinations	r/m	rho/theta	Genome Length	Bases in Clonal Frame
	105572	Campylobacter jejuni	chicken	0	0	0	0	0	46363	0	0	411201	364898
	105573	Campylobacter jejuni	chicken	0	0	0	0	0	46363	0	0	410364	364061
	105574	Campylobacter jejuni	chicken	2	0	2	0	0	46363	0	0	411201	364898
	105575	Campylobacter jejuni	chicken	1	0	1	0	0	46363	0	0	411204	364901
	105576	Campylobacter jejuni	chicken	0	0	0	0	0	46363	0	0	411156	364853
	105577	Campylobacter coli	chicken	0	0	0	0	0	145432	0	0	411297	266017
	105579	Campylobacter coli	chicken	0	0	0	0	0	145780	0	0	411375	265909
	105580	Campylobacter coli	chicken	0	0	0	0	0	145780	0	0	411375	265909
	105581	Campylobacter coli	chicken	0	0	0	0	0	145780	0	0	411375	265909
	105582	Campylobacter jejuni	chicken	1	0	1	0	0	46363	0	0	411204	364901
	105584	Campylobacter coli	chicken	0	0	0	0	0	152908	0	0	411360	258830
	105585	Campylobacter coli	chicken	4697	4088	609	115	66615	84056	6.71264	0.188834	411180	358146
	105586	Campylobacter coli	chicken	0	0	0	0	0	152908	0	0	411360	258830
	105587	Campylobacter coli	chicken	1494	1281	213	52	22869	104687	6.01408	0.244131	410925	316692
	105588	Campylobacter jejuni	chicken	1478	1301	177	54	23210	141340	7.35028	0.305085	411093	302373
	105590	Campylobacter coli	chicken	997	984	13	15	8699	144825	75.6923	1.15385	411078	273707
	105591	Campylobacter jejuni	chicken	0	0	0	0	0	156038	0	0	411183	255517
	105592	Campylobacter jejuni	chicken	0	0	0	0	0	156038	0	0	411180	255514
	105593	Campylobacter coli	chicken	0	0	0	0	0	145780	0	0	411375	265909
	105594	Campylobacter coli	chicken	0	0	0	0	0	145780	0	0	411225	265768
	105596	Campylobacter jejuni	chicken	0	0	0	0	0	117106	0	0	411099	294099
	105597	Campylobacter coli	chicken	8	5	3	1	291	145837	1.66667	0.333333	411375	265909
	105598	Campylobacter jejuni	chicken	0	0	0	0	0	117106	0	0	411099	294099
	105601	Campylobacter coli	chicken	0	0	0	0	0	145780	0	0	411375	265909
	105602	Campylobacter jejuni	chicken	0	0	0	0	0	148116	0	0	411087	263261
	105604	Campylobacter jejuni	chicken	0	0	0	0	0	148116	0	0	411090	263264
	105605	Campylobacter jejuni	chicken	0	0	0	0	0	167965	0	0	411120	243483
	105606	Campylobacter jejuni	chicken	0	0	0	0	0	167965	0	0	411123	243486
	105608	Campylobacter jejuni	chicken	0	0	0	0	0	167965	0	0	411123	243486
	105609	Campylobacter jejuni	chicken	568	558	10	18	12775	164905	55.8	1.8	411144	249688
	105613	Campylobacter jejuni	chicken	0	0	0	0	0	169090	0	0	410919	242158
	105614	Campylobacter coli	chicken	1588	1514	74	40	11554	186247	20.4595	0.540541	411357	238339
	105615	Campylobacter jejuni	chicken	0	0	0	0	0	169090	0	0	411123	242362
	105616	Campylobacter coli	chicken	0	0	0	0	0	145432	0	0	411174	265879
	105618	Campylobacter jejuni	chicken	32	26	6	3	2917	94300	4.33333	0.5	411006	320360
	105619	Campylobacter jejuni	chicken	1	0	1	0	0	115532	0	0	409461	294152
	105620	Campylobacter jejuni	chicken	0	0	0	0	0	115532	0	0	410646	295337
	105621	Campylobacter jejuni	chicken	0	0	0	0	0	163757	0	0	411090	247649
	105622	Campylobacter jejuni	chicken	0	0	0	0	0	163757	0	0	411135	247694
	105625	Campylobacter jejuni	chicken	1206	1082	124	49	21566	131749	8.72581	0.395161	410619	301881
	105626	Campylobacter jejuni	chicken	13	8	5	2	2020	121312	1.6	0.4	411132	290476
	105629	Campylobacter jejuni	chicken	0	0	0	0	0	133329	0	0	411102	278095
	105630	Campylobacter jejuni	chicken	0	0	0	0	0	133329	0	0	411144	278095
	105631	Campylobacter jejuni	chicken	0	0	0	0	0	135442	0	0	410853	275966
	105632	Campylobacter jejuni	chicken	0	0	0	0	0	135442	0	0	411081	275960
	105633	Campylobacter jejuni	chicken	22	15	7	2	2020	128450	2.14286	0.285714	411033	283317
	105634	Campylobacter jejuni	chicken	3	0	3	0	0	115864	0	0	411132	295490
	105635	Campylobacter jejuni	chicken	24	18	6	2	2020	129134	3	0.333333	409077	280786
	105636	Campylobacter coli	chicken	883	752	131	29	15410	147066	5.74046	0.221374	411234	276775
	105637	Campylobacter jejuni	chicken	269	258	11	15	9233	114916	23.4545	1.36364	411075	308841
	105638	Campylobacter jejuni	chicken	0	0	0	0	0	72127	0	0	411045	339113
	105639	Campylobacter jejuni	chicken	1	0	1	0	0	72127	0	0	411045	339113
	105640	Campylobacter coli	chicken	587	504	83	31	15187	159931	6.07229	0.373494	411267	262608
	105646	Campylobacter jejuni	chicken	302	292	10	7	6987	123237	29.2	0.7	410667	295426
	111287	Campylobacter jejuni	human	37	36	1	2	3231	102518	36	2	411123	311120
	111288	Campylobacter jejuni	human	14	12	2	1	2523	102292	6	0.5	411126	311123
	111289	Campylobacter jejuni	human	1	0	1	0	0	99594	0	0	411099	311664
	111290	Campylobacter jejuni	human	853	788	65	34	19731	112587	12.1231	0.523077	411108	329718
	111291	Campylobacter jejuni	human	426	410	16	19	11792	70657	25.625	1.1875	409716	367217
	111292	Campylobacter jejuni	human	2627	249	2378	14	6731	7967	0.10471	0.005887	411078	406261
	111293	Campylobacter jejuni	human	821	816	5	8	7221	131525	163.2	1.6	409305	288480
	111294	Campylobacter jejuni	human	310	281	29	18	11772	58302	9.68966	0.62069	411114	368615
	111295	Campylobacter jejuni	human	130	119	11	3	3945	104128	10.8182	0.272727	410754	309685
	111296	Campylobacter jejuni	human	1549	1381	168	41	19305	112225	8.22024	0.244048	409062	329413
	111297	Campylobacter jejuni	human	1581	742	839	52	26043	71184	0.884386	0.061979	411162	360514
	112371	Campylobacter coli	human	765	674	91	30	12438	158851	7.40659	0.32967	410838	264228
	112378	Campylobacter jejuni	human	0	0	0	0	0	138189	0	0	411093	273137
	112380	Campylobacter jejuni	human	0	0	0	0	0	107966	0	0	411021	303355
	112381	Campylobacter jejuni	human	0	0	0	0	0	133329	0	0	411057	278050
	112382	Campylobacter coli	human	1020	927	93	36	14604	130438	9.96774	0.387097	411291	290438
	112383	Campylobacter jejuni	human	117	113	4	8	5860	113443	28.25	2	411111	301985
	112384	Campylobacter jejuni	human	0	0	0	0	0	106241	0	0	411099	304943
	112388	Campylobacter coli	human	268	249	19	7	6762	23288	13.1053	0.368421	411390	396111
	112389	Campylobacter jejuni	human	0	0	0	0	0	98194	0	0	401640	307669
	112391	Campylobacter jejuni	human	0	0	0	0	0	98194	0	0	411123	313025
	112393	Campylobacter jejuni	human	53	51	2	1	2427	163757	25.5	0.5	411132	247691
	112395	Campylobacter jejuni	human	0	0	0	0	0	130247	0	0	411087	281165
	112396	Campylobacter jejuni	human	0	0	0	0	0	130247	0	0	410271	280684
	112399	Campylobacter jejuni	human	3	0	3	0	0	36660	0	0	411183	374541
	112400	Campylobacter jejuni	human	86	82	4	4	3787	107022	20.5	1	411171	320332
	112403	Campylobacter jejuni	human	0	0	0	0	0	140868	0	0	411096	270476
	112404	Campylobacter jejuni	human	70	69	1	2	2020	117008	69	2	411129	295820
	112405	Campylobacter jejuni	chicken	252	251	1	4	2917	111701	251	4	411024	303358
	112406	Campylobacter jejuni	chicken	0	0	0	0	0	116892	0	0	411033	294794
	112407	Campylobacter jejuni	chicken	0	0	0	0	0	115785	0	0	411114	295451
	112408	Campylobacter jejuni	chicken	0	0	0	0	0	110597	0	0	411021	300748
	112409	Campylobacter jejuni	chicken	0	0	0	0	0	116892	0	0	411033	294794
	112410	Campylobacter jejuni	chicken	0	0	0	0	0	115785	0	0	411114	295451
	112411	Campylobacter jejuni	chicken	0	0	0	0	0	110597	0	0	411021	300748
	112412	Campylobacter jejuni	chicken	1	0	1	0	0	103453	0	0	411018	307756
	112413	Campylobacter jejuni	chicken	0	0	0	0	0	115785	0	0	411087	295424
	112414	Campylobacter jejuni	chicken	0	0	0	0	0	107599	0	0	409899	302756
	112415	Campylobacter jejuni	chicken	1	0	1	0	0	113931	0	0	411099	297316
	112416	Campylobacter jejuni	chicken	0	0	0	0	0	113931	0	0	411099	297316
	112417	Campylobacter jejuni	chicken	0	0	0	0	0	113931	0	0	411099	297316
	112418	Campylobacter jejuni	chicken	0	0	0	0	0	96452	0	0	410814	314740
	112419	Campylobacter jejuni	chicken	37	35	2	2	2335	114455	17.5	1	408297	294888
	112420	Campylobacter jejuni	chicken	421	329	92	26	18489	86462	3.57609	0.282609	410436	342787
	112421	Campylobacter coli	chicken	621	601	20	18	10635	151329	30.05	0.9	411303	273124
	112422	Campylobacter coli	chicken	506	499	7	12	19363	19905	71.2857	1.71429	411315	411023
	112423	Campylobacter jejuni	chicken	2	0	2	0	0	138189	0	0	410928	273137
	112425	Campylobacter coli	chicken	2646	2358	288	85	51525	111654	8.1875	0.295139	410811	320035
	112426	Campylobacter jejuni	chicken	432	408	24	22	13992	109421	17	0.916667	411006	320360
	112427	Campylobacter coli	human	124	101	23	8	5325	141306	4.3913	0.347826	411249	277022
	112428	Campylobacter jejuni	human	481	466	15	17	10898	171170	31.0667	1.13333	411144	246884
	112429	Campylobacter jejuni	human	24	11	13	2	2173	108311	0.846154	0.153846	411021	304480
	112430	Campylobacter jejuni	human	259	238	21	18	14969	112722	11.3333	0.857143	411105	310548
	112431	Campylobacter coli	human	2355	1945	410	67	30539	126941	4.7439	0.163415	411378	301296
	112432	Campylobacter coli	human	704	677	27	20	7903	153284	25.0741	0.740741	409791	270886
	112433	Campylobacter jejuni	human	0	0	0	0	0	106241	0	0	411099	304943
	112435	Campylobacter jejuni	human	70	67	3	4	3787	107583	22.3333	1.33333	411171	320332
	112436	Campylobacter coli	human	0	0	0	0	0	137297	0	0	411306	274182
	112437	Campylobacter coli	human	0	0	0	0	0	137285	0	0	411294	274182
	112438	Campylobacter jejuni	human	0	0	0	0	0	96452	0	0	410493	314224
	112439	Campylobacter jejuni	human	741	547	194	30	23727	131294	2.81959	0.154639	409977	297771
	112440	Campylobacter jejuni	human	0	0	0	0	0	107599	0	0	411099	303591
	112446	Campylobacter jejuni	human	2	0	2	0	0	9423	0	0	410991	401602
	112447	Campylobacter jejuni	human	7	0	7	0	0	144563	0	0	357036	228412
	112451	Campylobacter coli	human	1	0	1	0	0	148370	0	0	410775	262698
	112453	Campylobacter coli	human	0	0	0	0	0	157672	0	0	410766	253565
	112454	Campylobacter coli	human	831	752	79	17	5978	124375	9.51899	0.21519	410592	295582
	113204	Campylobacter coli	human	0	0	0	0	0	165379	0	0	411273	246105
	113205	Campylobacter coli	human	0	0	0	0	0	165379	0	0	411273	246105
	113206	Campylobacter jejuni	human	312	289	23	12	9808	172230	12.5652	0.521739	407958	240076
	113213	Campylobacter jejuni	human	8	0	8	0	0	120876	0	0	411132	290476
	113214	Campylobacter coli	human	438	422	16	9	2601	157842	26.375	0.5625	411252	271047
	113215	Campylobacter jejuni	human	18	18	0	1	1465	107966	0	0	411021	303355
	113217	Campylobacter coli	human	0	0	0	0	0	5874	0	0	411312	405477
	113219	Campylobacter jejuni	human	0	0	0	0	0	140868	0	0	411096	270476
	113221	Campylobacter coli	human	1827	1642	185	47	20186	167875	8.87567	0.254054	411243	256814
	113222	Campylobacter coli	human	1358	1226	132	40	19034	156299	9.28788	0.30303	411231	267648
	113223	Campylobacter coli	human	8	8	0	1	291	6648	0	0	411312	405477
	113224	Campylobacter jejuni	human	0	0	0	0	0	113931	0	0	411099	297316
	115882	Campylobacter jejuni	human	0	0	0	0	0	89370	0	0	411225	322096
	115883	Campylobacter coli	human	0	0	0	0	0	165379	0	0	411273	246105
	115884	Campylobacter jejuni	human	2519	523	1996	32	17354	35134	0.262024	0.016032	402591	375424
	115885	Campylobacter jejuni	human	1	0	1	0	0	123985	0	0	409404	285838
	115886	Campylobacter jejuni	human	675	650	25	26	17913	110748	26	1.04	408966	325851
	115887	Campylobacter jejuni	human	294	275	19	17	12448	143064	14.4737	0.894737	400146	279188
	115888	Campylobacter jejuni	human	2	0	2	0	0	107735	0	0	397404	294742
	115889	Campylobacter jejuni	human	9	9	0	1	1312	108119	0	0	409686	302137
	115890	Campylobacter jejuni	human	0	0	0	0	0	123985	0	0	398478	277432
	115891	Campylobacter jejuni	human	3	0	3	0	0	36660	0	0	394119	358658
	115892	Campylobacter jejuni	human	43	32	11	3	3439	130761	2.90909	0.272727	388122	265786
	115893	Campylobacter jejuni	human	114	100	14	7	5784	107380	7.14286	0.5	409602	309033
	115894	Campylobacter jejuni	human	13	6	7	1	1312	129050	0.857143	0.142857	386289	263261
	115895	Campylobacter jejuni	human	136	129	7	2	3073	110556	18.4286	0.285714	397773	293826
	115896	Campylobacter jejuni	human	3379	110	3269	8	3886	8206	0.033649	0.002447	388134	381807
	115897	Campylobacter jejuni	human	5413	516	4897	26	8931	10863	0.105371	0.005309	393612	386231
	115898	Campylobacter jejuni	human	2637	883	1754	31	24904	65493	0.503421	0.017674	389277	336690
	115899	Campylobacter jejuni	human	9	6	3	1	1312	115532	2	0.333333	397752	285631
	115900	Campylobacter jejuni	human	40	32	8	1	1987	129952	4	0.125	387456	264966
	115901	Campylobacter jejuni	human	314	227	87	15	9845	81331	2.6092	0.172414	410811	344544
	115902	Campylobacter jejuni	human	233	227	6	17	13808	125567	37.8333	2.83333	399858	294959
	115903	Campylobacter jejuni	human	70	67	3	3	3817	139991	22.3333	1	398289	266343
	115904	Campylobacter jejuni	human	0	0	0	0	0	9423	0	0	411174	401785
	115905	Campylobacter jejuni	human	2488	945	1543	39	25735	82536	0.612443	0.025275	409467	335820
	115906	Campylobacter jejuni	human	0	0	0	0	0	133230	0	0	404604	272523
	115907	Campylobacter jejuni	human	509	433	76	20	14423	119346	5.69737	0.263158	402114	297603
	115908	Campylobacter jejuni	human	55	54	1	3	3817	134707	54	3	394209	265768
	115909	Campylobacter jejuni	human	4	0	4	0	0	145076	0	0	397773	254867
	115910	Campylobacter jejuni	human	1	0	1	0	0	133230	0	0	397701	268213
	115911	Campylobacter jejuni	human	21	18	3	4	3945	105193	6	1.33333	390774	294473
	115912	Campylobacter jejuni	human	2	0	2	0	0	9423	0	0	409110	399721
	115913	Campylobacter jejuni	human	1546	652	894	36	21204	79007	0.729306	0.040268	399855	335579
	115914	Campylobacter jejuni	human	965	918	47	13	10722	99940	19.5319	0.276596	405525	322922
	115915	Campylobacter jejuni	human	642	487	155	30	22826	128237	3.14194	0.193548	401313	293414
	115916	Campylobacter jejuni	human	2	0	2	0	0	99594	0	0	404949	306459
	115917	Campylobacter jejuni	human	1	0	1	0	0	68988	0	0	402270	334228
	115918	Campylobacter jejuni	human	0	0	0	0	0	68988	0	0	402216	334749
	115919	Campylobacter jejuni	human	36	28	8	3	4288	133455	3.5	0.375	395610	267906
	115920	Campylobacter jejuni	human	1	0	1	0	0	68988	0	0	408561	339755
	115921	Campylobacter jejuni	human	0	0	0	0	0	68988	0	0	399900	332913
	115922	Campylobacter jejuni	human	2433	601	1832	35	24063	55439	0.328057	0.019105	402984	354757
	115923	Campylobacter jejuni	human	0	0	0	0	0	134931	0	0	398442	265405
	115924	Campylobacter jejuni	human	11	0	11	0	0	68988	0	0	410721	341839
	115925	Campylobacter jejuni	human	2732	342	2390	21	14091	36705	0.143096	0.008787	411159	377821
	115926	Campylobacter jejuni	human	6	0	6	0	0	115864	0	0	397443	287161
	115927	Campylobacter jejuni	human	723	710	13	7	5046	101293	54.6154	0.538462	393108	299018
	115928	Campylobacter coli	human	0	0	0	0	0	142562	0	0	411162	268946
	115929	Campylobacter coli	human	3222	2815	407	73	42889	91679	6.91646	0.179361	410349	340342
	115930	Campylobacter coli	human	25	16	9	2	636	142401	1.77778	0.222222	399975	260139
	115931	Campylobacter coli	human	15	11	4	2	291	172673	2.75	0.5	373485	215096
	115932	Campylobacter coli	human	980	973	7	9	2610	147664	139	1.28571	411294	265959
	115933	Campylobacter coli	human	1	0	1	0	0	157161	0	0	405828	252003
	115934	Campylobacter coli	human	1394	1287	107	38	11860	165976	12.028	0.35514	408078	264509
	115935	Campylobacter coli	human	95	90	5	6	2445	143241	18	1.2	410856	271050
	115936	Campylobacter coli	human	2348	1993	355	61	27686	125989	5.61409	0.171831	409566	299811
	115937	Campylobacter coli	human	0	0	0	0	0	173980	0	0	410910	237328
	115938	Campylobacter coli	human	1	0	1	0	0	173826	0	0	407412	235066
	115939	Campylobacter coli	human	10	8	2	2	291	185396	4	1	411054	226161
	115940	Campylobacter coli	human	277	239	38	14	6058	165201	6.28947	0.368421	392067	248451
	115941	Campylobacter coli	human	69	64	5	3	1395	135695	12.8	0.6	411291	277317
	115942	Campylobacter coli	human	466	459	7	8	900	178797	65.5714	1.14286	411198	235675
	115943	Campylobacter coli	human	0	0	0	0	0	173980	0	0	410427	237190
	115944	Campylobacter coli	human	252	242	10	8	2866	129956	24.2	0.8	410550	283629
	115945	Campylobacter coli	human	1109	1078	31	19	4521	182011	34.7742	0.612903	410508	238005
	115946	Campylobacter coli	human	0	0	0	0	0	148370	0	0	410982	262788
	115947	Campylobacter coli	human	697	676	21	20	6970	125324	32.1905	0.952381	406992	294945
	115948	Campylobacter coli	human	15	10	5	1	291	158228	2	0.2	411072	253137
	115949	Campylobacter coli	human	2440	1974	466	72	41046	117417	4.23605	0.154506	404361	305870
	115950	Campylobacter coli	human	8	6	2	1	291	142505	3	0.5	410415	268281
	115951	Campylobacter coli	human	520	486	34	16	2848	179632	14.2941	0.470588	411357	244400
	115952	Campylobacter coli	human	1170	925	245	39	16879	131941	3.77551	0.159184	398643	280451
	115953	Campylobacter coli	human	0	0	0	0	0	152557	0	0	409263	256840
	115954	Campylobacter coli	human	510	499	11	15	6157	140198	45.3636	1.36364	405984	280734
	115955	Campylobacter coli	human	0	0	0	0	0	153296	0	0	410760	258174
	115956	Campylobacter coli	human	660	659	1	2	291	178769	659	2	400125	225628
	115957	Campylobacter coli	human	172	159	13	7	2454	136048	12.2308	0.538462	411159	276255
	115958	Campylobacter coli	human	698	678	20	11	1269	179742	33.9	0.55	410649	238302
	115959	Campylobacter coli	human	24	17	7	1	291	141075	2.42857	0.142857	393144	256431
	115960	Campylobacter coli	human	1722	1490	232	43	15293	144344	6.42241	0.185345	411324	285741
	115961	Campylobacter coli	human	170	165	5	5	2454	138763	33	1	411066	276162
	115962	Campylobacter coli	human	164	163	1	6	1269	188027	163	6	410973	226233
	115963	Campylobacter coli	human	695	609	86	29	15059	124859	7.08139	0.337209	407649	290827
	115964	Campylobacter coli	human	530	510	20	13	1273	181352	25.5	0.65	411093	238299
	115965	Campylobacter coli	human	426	415	11	14	4217	133994	37.7273	1.27273	400161	287213
	115966	Campylobacter coli	human	156	151	5	5	2454	149899	30.2	1	408633	262990
	115967	Campylobacter coli	human	374	366	8	10	900	183892	45.75	1.25	410631	235371
	115968	Campylobacter coli	human	232	228	4	6	900	187110	57	1.5	410505	231852
	115969	Campylobacter coli	human	1034	936	98	26	12719	156652	9.55102	0.265306	402924	259501
	115970	Campylobacter coli	human	1579	1486	93	38	15726	159732	15.9785	0.408602	396129	255632
	115971	Campylobacter coli	human	679	611	68	18	8682	154241	8.98529	0.264706	410625	260938
	115972	Campylobacter coli	human	119	107	12	4	2076	129596	8.91667	0.333333	408756	281595
	115973	Campylobacter coli	human	1313	1167	146	38	16514	166425	7.99315	0.260274	411084	256820
	115974	Campylobacter coli	human	182	176	6	7	2454	150690	29.3333	1.16667	410208	264176
	115975	Campylobacter coli	human	1449	1329	120	34	17236	152830	11.075	0.283333	410409	268164
	115976	Campylobacter coli	human	883	867	16	22	5186	128714	54.1875	1.375	411402	293685
	115980	Campylobacter jejuni	human	0	0	0	0	0	89370	0	0	411198	322069
	115982	Campylobacter coli	human	1	0	1	0	0	165379	0	0	411273	246105
	115984	Campylobacter jejuni	human	9	9	0	1	2335	107629	0	0	410619	303276
	115986	Campylobacter jejuni	human	188	169	19	15	10640	173066	8.89474	0.789474	411129	246869
	115989	Campylobacter jejuni	human	0	0	0	0	0	107599	0	0	411099	303591
	115990	Campylobacter coli	human	1063	1040	23	16	9086	148095	45.2174	0.695652	411372	275514
	115991	Campylobacter jejuni	human	314	290	24	18	11809	149058	12.0833	0.75	411138	290198
	115992	Campylobacter jejuni	human	724	706	18	6	5282	148193	39.2222	0.333333	411132	263306
	115993	Campylobacter jejuni	human	0	0	0	0	0	102499	0	0	411093	308724
	115994	Campylobacter jejuni	human	20	20	0	2	2365	104780	0	0	411120	307582
	115995	Campylobacter jejuni	human	46	33	13	3	3817	141437	2.53846	0.230769	411090	273654
	115996	Campylobacter jejuni	human	0	0	0	0	0	103668	0	0	411120	307582
	115997	Campylobacter jejuni	human	0	0	0	0	0	138189	0	0	411090	273134
	115998	Campylobacter jejuni	human	0	0	0	0	0	138189	0	0	411090	273134
	115999	Campylobacter coli	human	126	116	10	5	2454	135760	11.6	0.5	411300	278338
	116000	Campylobacter jejuni	human	725	704	21	31	20614	200843	33.5238	1.47619	411147	242163
	116001	Campylobacter jejuni	human	0	0	0	0	0	103453	0	0	410991	307750
	116002	Campylobacter jejuni	human	0	0	0	0	0	103453	0	0	410988	307747
	116003	Campylobacter jejuni	human	578	502	76	24	17532	111649	6.60526	0.315789	411111	321459
	116004	Campylobacter jejuni	human	1	0	1	0	0	130247	0	0	411060	281138
	116005	Campylobacter jejuni	human	64	64	0	2	2173	103821	0	0	411018	307756
	116006	Campylobacter jejuni	human	0	0	0	0	0	133329	0	0	410466	278095
	116007	Campylobacter jejuni	human	88	74	14	8	6289	144898	5.28571	0.571429	411132	273939
	116313	Campylobacter coli	human	16	10	6	2	636	158246	1.66667	0.333333	411159	253131
	Node_1	Campylobacter jejuni		135	3	132	1	2041	7469	0.022727	0.007576	407193	399767
	Node_10	Campylobacter jejuni		684	380	304	27	15261	27807	1.25	0.088816	411313	399859
	Node_100	Campylobacter jejuni		70	69	1	2	2020	115864	69	2	411234	295913
	Node_101	Campylobacter jejuni		4	3	1	1	1312	115532	3	1	411234	295913
	Node_102	Campylobacter jejuni		3	0	3	0	0	115532	0	0	411234	295913
	Node_103	Campylobacter jejuni		67	61	6	5	3535	120876	10.1667	0.833333	411132	295823
	Node_104	Campylobacter jejuni		2	0	2	0	0	115532	0	0	411234	295913
	Node_105	Campylobacter jejuni		152	143	9	5	4650	148116	15.8889	0.555556	411090	263264
	Node_106	Campylobacter jejuni		154	136	18	10	9339	148116	7.55556	0.555556	411135	267145
	Node_107	Campylobacter jejuni		547	511	36	23	14057	156038	14.1944	0.638889	411183	267030
	Node_108	Campylobacter jejuni		35	35	0	3	1452	169090	0	0	411168	243531
	Node_109	Campylobacter jejuni		0	0	0	0	0	167965	0	0	411168	243531
	Node_11	Campylobacter jejuni		353	286	67	18	11598	89370	4.26866	0.268657	411225	344958
	Node_110	Campylobacter jejuni		0	0	0	0	0	167965	0	0	411168	243531
	Node_111	Campylobacter jejuni		621	586	35	31	24421	167965	16.7429	0.885714	411168	261566
	Node_112	Campylobacter jejuni		0	0	0	0	0	163757	0	0	411135	247694
	Node_113	Campylobacter jejuni		288	271	17	11	9808	163757	15.9412	0.647059	411135	249893
	Node_114	Campylobacter jejuni		35	33	2	5	4650	164571	16.5	2.5	411144	249688
	Node_115	Campylobacter jejuni		8	8	0	1	2427	161768	0	0	411159	249917
	Node_116	Campylobacter jejuni		86	63	23	5	4650	161554	2.73913	0.217391	411165	250071
	Node_117	Campylobacter jejuni		612	593	19	19	12775	169297	31.2105	1	411150	250056
	Node_118	Campylobacter jejuni		867	839	28	22	14057	161406	29.9643	0.785714	411168	261560
	Node_119	Campylobacter jejuni		111	95	16	8	8178	149899	5.9375	0.5	411213	267108
	Node_12	Campylobacter jejuni		1819	631	1188	32	25501	66502	0.531145	0.026936	411234	356447
	Node_120	Campylobacter jejuni		48	44	4	2	3135	144395	11	0.5	411270	267226
	Node_121	Campylobacter jejuni		1227	1198	29	33	20755	144281	41.3103	1.13793	411273	295122
	Node_122	Campylobacter jejuni		129	126	3	8	7063	121188	42	2.66667	411186	295086
	Node_123	Campylobacter jejuni		9	4	5	1	1312	116318	0.8	0.2	411282	295894
	Node_124	Campylobacter jejuni		41	32	9	2	2020	115553	3.55556	0.222222	411285	295919
	Node_125	Campylobacter jejuni		159	123	36	8	4807	115532	3.41667	0.222222	411339	308557
	Node_126	Campylobacter jejuni		98	55	43	5	3535	107735	1.27907	0.116279	411156	308443
	Node_127	Campylobacter jejuni		101	58	43	8	4807	102903	1.34884	0.186047	411339	311734
	Node_128	Campylobacter jejuni		28	24	4	2	2857	135442	6	0.5	411087	276435
	Node_129	Campylobacter jejuni		1587	1428	159	50	25127	134974	8.98113	0.314465	411087	311551
	Node_13	Campylobacter jejuni		1144	692	452	37	32654	55035	1.53097	0.081858	411300	377962
	Node_130	Campylobacter jejuni		391	321	70	26	14338	99729	4.58571	0.371429	411339	331627
	Node_131	Campylobacter jejuni		1053	567	486	34	22926	79824	1.16667	0.069959	411339	347084
	Node_132	Campylobacter jejuni		301	110	191	9	5968	64385	0.575916	0.04712	411339	350801
	Node_133	Campylobacter jejuni		56	44	12	4	3817	109304	3.66667	0.333333	411195	304221
	Node_134	Campylobacter jejuni		176	128	48	12	9995	107153	2.66667	0.25	411195	321543
	Node_135	Campylobacter jejuni		78	47	31	4	3817	89822	1.51613	0.129032	411198	322793
	Node_136	Campylobacter jejuni		0	0	0	0	0	138189	0	0	411093	273137
	Node_137	Campylobacter jejuni		0	0	0	0	0	138189	0	0	411093	273137
	Node_138	Campylobacter jejuni		23	19	4	2	3073	138189	4.75	0.5	411093	273657
	Node_139	Campylobacter jejuni		343	318	25	12	9995	137670	12.72	0.48	411093	284977
	Node_14	Campylobacter jejuni		542	356	186	23	14193	33441	1.91398	0.123656	411333	399876
	Node_140	Campylobacter jejuni		119	103	16	8	5860	134692	6.4375	0.5	407070	281958
	Node_141	Campylobacter jejuni		1114	1073	41	27	20160	126342	26.1707	0.658537	411186	304511
	Node_142	Campylobacter jejuni		255	219	36	14	9995	106861	6.08333	0.388889	411193	322794
	Node_143	Campylobacter jejuni		18	3	15	1	2365	88573	0.2	0.066667	411208	322876
	Node_144	Campylobacter jejuni		1113	1054	59	31	20477	108958	17.8644	0.525424	411126	322794
	Node_145	Campylobacter jejuni		192	105	87	11	7490	88492	1.2069	0.126437	411238	327644
	Node_146	Campylobacter jejuni		539	428	111	21	15351	100731	3.85586	0.189189	411117	327550
	Node_147	Campylobacter jejuni		1100	693	407	33	20154	83739	1.7027	0.081081	411241	342798
	Node_148	Campylobacter jejuni		510	191	319	15	10545	68580	0.598746	0.047022	411245	350716
	Node_149	Campylobacter jejuni		190	84	106	8	4807	60670	0.792453	0.075472	411386	359206
	Node_15	Campylobacter jejuni		984	173	811	11	6012	11456	0.213317	0.013564	411433	405424
	Node_150	Campylobacter jejuni		134	56	78	8	4807	52259	0.717949	0.102564	411432	361935
	Node_151	Campylobacter jejuni		503	358	145	20	12404	49543	2.46897	0.137931	411438	375091
	Node_152	Campylobacter jejuni		428	100	328	10	6517	36367	0.304878	0.030488	411447	379145
	Node_153	Campylobacter jejuni		264	122	142	14	11184	32326	0.859155	0.098592	411546	390999
	Node_154	Campylobacter jejuni		3108	1140	1968	33	20483	42546	0.579268	0.016768	411126	377037
	Node_155	Campylobacter jejuni		2847	298	2549	19	12638	36660	0.116909	0.007454	411228	377139
	Node_156	Campylobacter jejuni		449	177	272	15	11682	34121	0.650735	0.055147	411243	390744
	Node_157	Campylobacter jejuni		754	343	411	27	19407	20540	0.83455	0.065693	411579	406714
	Node_158	Campylobacter jejuni		1272	162	1110	8	4860	4860	0.145946	0.007207	411591	411591
	Node_159	Campylobacter jejuni		0	0	0	0	0	0	0	0	411796	411796
	Node_16	Campylobacter jejuni		868	173	695	11	6012	6012	0.248921	0.015827	411559	411559
	Node_160	Campylobacter coli		736	723	13	12	3863	127911	55.6154	0.923077	410910	297471
	Node_161	Campylobacter coli		2157	1941	216	67	29232	113980	8.98611	0.310185	411396	312139
	Node_162	Campylobacter coli		2385	2198	187	76	30111	137297	11.754	0.406417	411306	290432
	Node_163	Campylobacter coli		416	368	48	14	5616	121047	7.66667	0.291667	411321	293187
	Node_164	Campylobacter coli		1404	1312	92	34	12832	118312	14.2609	0.369565	411393	312139
	Node_165	Campylobacter coli		280	241	39	13	3028	99348	6.17949	0.333333	411483	316510
	Node_166	Campylobacter coli		3540	3293	247	91	43096	117876	13.332	0.368421	411420	316498
	Node_167	Campylobacter coli		232	188	44	17	5095	95062	4.27273	0.386364	411630	320625
	Node_168	Campylobacter coli		1424	1300	124	44	25048	91081	10.4839	0.354839	411630	341308
	Node_169	Campylobacter coli		449	380	69	25	14052	70405	5.50725	0.362319	411773	349903
	Node_17	Campylobacter jejuni		0	0	0	0	0	115785	0	0	411114	295451
	Node_170	Campylobacter coli		666	543	123	27	17521	110218	4.41463	0.219512	411444	309936
	Node_171	Campylobacter coli		0	0	0	0	0	165379	0	0	411273	246105
	Node_172	Campylobacter coli		0	0	0	0	0	165379	0	0	411273	246105
	Node_173	Campylobacter coli		2590	2415	175	50	16317	165379	13.8	0.285714	411273	264192
	Node_174	Campylobacter coli		758	698	60	28	13966	147278	11.6333	0.466667	411378	278637
	Node_175	Campylobacter coli		927	831	96	23	13390	153296	8.65625	0.239583	411132	268260
	Node_176	Campylobacter coli		231	187	44	10	4212	143140	4.25	0.227273	411135	278484
	Node_177	Campylobacter coli		625	542	83	25	10561	132894	6.53012	0.301205	411381	289180
	Node_178	Campylobacter coli		185	117	68	13	4823	122345	1.72059	0.191176	411409	293030
	Node_179	Campylobacter coli		0	0	0	0	0	173980	0	0	411210	237675
	Node_18	Campylobacter jejuni		314	299	15	18	13323	115785	19.9333	1.2	411114	310430
	Node_180	Campylobacter coli		202	185	17	10	1269	173980	10.8824	0.588235	411303	240971
	Node_181	Campylobacter coli		597	593	4	10	900	179721	148.25	2.5	410754	235642
	Node_182	Campylobacter coli		2	0	2	0	0	175978	0	0	411201	235675
	Node_183	Campylobacter coli		8	8	0	2	291	175978	0	0	411201	235675
	Node_184	Campylobacter coli		473	458	15	11	1269	175978	30.5333	0.733333	411357	241029
	Node_185	Campylobacter coli		349	338	11	12	1269	170681	30.7273	1.09091	411369	244405
	Node_186	Campylobacter coli		806	780	26	10	1269	167307	30	0.384615	411372	248241
	Node_187	Campylobacter coli		98	92	6	4	900	185396	15.3333	0.666667	411198	238279
	Node_188	Campylobacter coli		617	600	17	9	1269	173363	35.2941	0.529412	411360	238467
	Node_189	Campylobacter coli		18	15	3	1	291	173238	5	0.333333	411374	238481
	Node_19	Campylobacter jejuni		1	0	1	0	0	107599	0	0	411099	303591
	Node_190	Campylobacter coli		23	13	10	2	291	173238	1.3	0.2	411374	238481
	Node_191	Campylobacter coli		764	721	43	22	4862	173238	16.7674	0.511628	411389	248259
	Node_192	Campylobacter coli		189	184	5	10	1770	163471	36.8	2	411407	258179
	Node_193	Campylobacter coli		355	334	21	15	3569	158201	15.9048	0.714286	411291	258079
	Node_194	Campylobacter coli		827	748	79	22	5970	153360	9.46835	0.278481	411407	266885
	Node_195	Campylobacter coli		2170	1928	242	66	27513	144647	7.96694	0.272727	411407	287087
	Node_196	Campylobacter coli		0	0	0	0	0	145780	0	0	411375	265909
	Node_197	Campylobacter coli		0	0	0	0	0	145780	0	0	411375	265909
	Node_198	Campylobacter coli		0	0	0	0	0	145780	0	0	411375	265909
	Node_199	Campylobacter coli		0	0	0	0	0	145780	0	0	411375	265909
	Node_2	Campylobacter jejuni		1	0	1	0	0	9423	0	0	411174	401785
	Node_20	Campylobacter jejuni		0	0	0	0	0	107599	0	0	411099	303591
	Node_200	Campylobacter coli		0	0	0	0	0	145780	0	0	411375	265909
	Node_201	Campylobacter coli		904	881	23	18	10635	145780	38.3043	0.782609	411375	273713
	Node_202	Campylobacter coli		18	12	6	2	636	137943	2	0.333333	411375	273748
	Node_203	Campylobacter coli		1157	1106	51	31	15696	152908	21.6863	0.607843	411360	273097
	Node_204	Campylobacter coli		261	237	24	8	6900	138553	9.875	0.333333	411400	273773
	Node_205	Campylobacter coli		109	95	14	7	6744	137907	6.78571	0.5	411400	275542
	Node_206	Campylobacter coli		1748	1448	300	54	20964	136137	4.82667	0.18	411403	287065
	Node_207	Campylobacter coli		597	515	82	22	9403	124472	6.28049	0.268293	411474	292916
	Node_208	Campylobacter coli		434	381	53	19	10349	147285	7.18868	0.358491	409377	275803
	Node_209	Campylobacter coli		250	205	45	19	8905	134617	4.55556	0.422222	411361	285733
	Node_21	Campylobacter jejuni		172	166	6	5	3850	107599	27.6667	0.833333	411099	310415
	Node_210	Campylobacter coli		457	367	90	23	10120	125733	4.07778	0.255556	411460	292884
	Node_211	Campylobacter coli		80	38	42	7	4056	118684	0.904762	0.166667	411537	293095
	Node_212	Campylobacter coli		440	370	70	18	7914	118526	5.28571	0.257143	411636	301565
	Node_213	Campylobacter coli		4	0	4	0	0	142562	0	0	411249	269033
	Node_214	Campylobacter coli		1	0	1	0	0	142562	0	0	411249	269033
	Node_215	Campylobacter coli		222	210	12	6	5169	142562	17.5	0.5	411267	277022
	Node_216	Campylobacter coli		1130	966	164	28	15889	134570	5.89024	0.170732	411267	287033
	Node_217	Campylobacter coli		253	233	20	7	4824	157672	11.65	0.35	411123	260552
	Node_218	Campylobacter coli		258	225	33	10	4980	151045	6.81818	0.30303	411126	261511
	Node_219	Campylobacter coli		508	438	70	22	10516	150084	6.25714	0.314286	411303	276896
	Node_22	Campylobacter jejuni		119	116	3	3	3079	100771	38.6667	1	411129	312092
	Node_220	Campylobacter coli		757	704	53	17	8093	154636	13.283	0.320755	411249	262596
	Node_221	Campylobacter coli		111	81	30	5	5169	148843	2.7	0.166667	411312	267732
	Node_222	Campylobacter coli		946	856	90	27	14986	143745	9.51111	0.3	411336	276923
	Node_223	Campylobacter coli		202	156	46	13	5936	134556	3.3913	0.282609	411411	287180
	Node_224	Campylobacter coli		1058	935	123	33	15400	124360	7.60163	0.268293	411429	301400
	Node_225	Campylobacter coli		295	228	67	15	9888	110147	3.40299	0.223881	411669	310065
	Node_226	Campylobacter coli		61	39	22	7	4056	101649	1.77273	0.318182	411723	311419
	Node_227	Campylobacter coli		152	105	47	7	1680	100351	2.23404	0.148936	411765	316184
	Node_228	Campylobacter coli		531	493	38	16	4796	145432	12.9737	0.421053	411312	278338
	Node_229	Campylobacter coli		146	122	24	12	3217	133100	5.08333	0.5	411312	281673
	Node_23	Campylobacter jejuni		72	66	6	7	5046	106241	11	1.16667	411099	312062
	Node_230	Campylobacter coli		47	45	2	4	2076	146498	22.5	2	410280	265018
	Node_231	Campylobacter coli		246	228	18	10	2610	145728	12.6667	0.555556	411297	279095
	Node_232	Campylobacter coli		28	27	1	2	636	135044	27	2	411300	277317
	Node_233	Campylobacter coli		74	50	24	8	2610	134124	2.08333	0.333333	411300	279089
	Node_234	Campylobacter coli		70	56	14	6	2454	132338	4	0.428571	411306	281679
	Node_235	Campylobacter coli		50	39	11	4	2076	129763	3.54546	0.363636	411318	282537
	Node_236	Campylobacter coli		275	256	19	12	3208	148370	13.4737	0.631579	411249	270892
	Node_237	Campylobacter coli		51	45	6	2	636	140495	7.5	0.333333	411260	271242
	Node_238	Campylobacter coli		654	645	9	6	2445	140337	71.6667	0.666667	411258	271240
	Node_239	Campylobacter coli		569	531	38	13	3212	140147	13.9737	0.342105	411260	282491
	Node_24	Campylobacter jejuni		46	40	6	4	3079	99127	6.66667	0.666667	411129	314182
	Node_240	Campylobacter coli		69	58	11	5	2445	128905	5.27273	0.454545	411320	283783
	Node_241	Campylobacter coli		291	244	47	15	4400	127664	5.19149	0.319149	411320	295854
	Node_242	Campylobacter coli		1974	1645	329	65	34421	115578	5	0.197568	411326	315829
	Node_243	Campylobacter coli		13642	344	13298	1	291	95597	0.025869	7.5e-05	411777	317490
	Node_244	Campylobacter coli		3176	2766	410	99	60113	94298	6.74634	0.241463	411816	349937
	Node_245	Campylobacter coli		142	96	46	10	6463	61870	2.08696	0.217391	412037	358967
	Node_246	Campylobacter coli		2763	2285	478	83	51188	53054	4.78034	0.17364	412043	396761
	Node_247	Campylobacter coli		259	248	11	12	15276	15280	22.5455	1.09091	412046	411754
	Node_248	Campylobacter coli		157	148	9	5	5811	5874	16.4444	0.555556	411312	411020
	Node_249	Campylobacter coli		0	0	0	0	0	291	0	0	412046	411754
	Node_25	Campylobacter jejuni		365	334	31	21	14605	117106	10.7742	0.677419	411099	313486
	Node_250	Campylobacter coli		42006	102	41904	1	291	291	0.002434	2.4e-05	412046	412046
	Node_251	Campylobacter coli		0	0	0	0	0	0	0	0	412566	412566
	Node_26	Campylobacter jejuni		0	0	0	0	0	113931	0	0	411099	297316
	Node_27	Campylobacter jejuni		0	0	0	0	0	113931	0	0	411099	297316
	Node_28	Campylobacter jejuni		0	0	0	0	0	113931	0	0	411099	297316
	Node_29	Campylobacter jejuni		201	191	10	11	6992	113931	19.1	1.1	411099	313486
	Node_3	Campylobacter jejuni		5127	320	4807	10	5976	9423	0.06657	0.00208	411174	403748
	Node_30	Campylobacter jejuni		32	28	4	2	2335	97705	7	0.5	411099	314152
	Node_31	Campylobacter jejuni		3	0	3	0	0	97036	0	0	411129	314182
	Node_32	Campylobacter jejuni		237	207	30	17	13041	97036	6.9	0.566667	411246	338917
	Node_33	Campylobacter jejuni		320	277	43	17	13041	99594	6.44186	0.395349	411099	338770
	Node_34	Campylobacter jejuni		1347	748	599	40	24162	72412	1.24875	0.066778	411246	359220
	Node_35	Campylobacter jejuni		9	7	2	1	2365	103668	3.5	0.5	411120	308751
	Node_36	Campylobacter jejuni		227	210	17	16	12369	102499	12.3529	0.941176	411120	326652
	Node_37	Campylobacter jejuni		991	970	21	15	11952	98194	46.1905	0.714286	411123	326655
	Node_38	Campylobacter jejuni		301	241	60	16	12369	84566	4.01667	0.266667	411123	340970
	Node_39	Campylobacter jejuni		1210	1073	137	45	24412	100117	7.83212	0.328467	411126	340973
	Node_4	Campylobacter jejuni		321	57	264	8	5927	7469	0.215909	0.030303	411273	405264
	Node_40	Campylobacter jejuni		248	140	108	16	11316	70236	1.2963	0.148148	411132	348397
	Node_41	Campylobacter jejuni		420	288	132	25	16725	83319	2.18182	0.189394	409071	346336
	Node_42	Campylobacter jejuni		732	308	424	25	16725	62817	0.726415	0.058962	411193	359173
	Node_43	Campylobacter jejuni		314	189	125	18	12030	52114	1.512	0.144	411268	369570
	Node_44	Campylobacter jejuni		0	0	0	0	0	103453	0	0	411018	307756
	Node_45	Campylobacter jejuni		0	0	0	0	0	103453	0	0	411018	307756
	Node_46	Campylobacter jejuni		262	238	24	9	6670	103453	9.91667	0.375	411018	321206
	Node_47	Campylobacter jejuni		266	255	11	10	6670	96452	23.1818	0.909091	411009	320363
	Node_48	Campylobacter jejuni		0	0	0	0	0	90830	0	0	411006	320360
	Node_49	Campylobacter jejuni		98	81	17	4	3466	90830	4.76471	0.235294	411009	321197
	Node_5	Campylobacter jejuni		0	0	0	0	0	68988	0	0	410145	341263
	Node_50	Campylobacter jejuni		141	126	15	10	6670	89996	8.4	0.666667	411018	329688
	Node_51	Campylobacter jejuni		140	129	11	6	4869	81516	11.7273	0.545455	411112	331913
	Node_52	Campylobacter jejuni		44	43	1	3	2917	110597	43	3	411021	303355
	Node_53	Campylobacter jejuni		0	0	0	0	0	107966	0	0	411021	303355
	Node_54	Campylobacter jejuni		28	26	2	1	1465	107966	13	0.5	411024	303358
	Node_55	Campylobacter jejuni		24	14	10	2	2173	107966	1.4	0.2	411024	304483
	Node_56	Campylobacter jejuni		294	261	33	25	20298	106843	7.90909	0.757576	411024	316427
	Node_57	Campylobacter jejuni		419	400	19	17	13102	116892	21.0526	0.894737	411033	308799
	Node_58	Campylobacter jejuni		89	72	17	6	4320	102710	4.23529	0.352941	411075	316478
	Node_59	Campylobacter jejuni		192	156	36	9	6670	94896	4.33333	0.25	411075	331936
	Node_6	Campylobacter jejuni		0	0	0	0	0	68988	0	0	411255	342373
	Node_60	Campylobacter jejuni		205	165	40	12	9644	79324	4.125	0.3	411157	343442
	Node_61	Campylobacter jejuni		1227	735	492	41	29313	67814	1.4939	0.083333	411187	363482
	Node_62	Campylobacter jejuni		362	296	66	24	19916	91036	4.48485	0.363636	411171	339918
	Node_63	Campylobacter jejuni		1090	982	108	38	26929	101551	9.09259	0.351852	410841	339888
	Node_64	Campylobacter jejuni		1508	998	510	48	31046	71310	1.95686	0.094118	411313	363554
	Node_65	Campylobacter jejuni		186	101	85	13	10596	47800	1.18823	0.152941	411361	369615
	Node_66	Campylobacter jejuni		1579	751	828	15	11094	41799	0.907005	0.018116	411388	379086
	Node_67	Campylobacter jejuni		0	0	0	0	0	46363	0	0	411204	364901
	Node_68	Campylobacter jejuni		0	0	0	0	0	46363	0	0	411204	364901
	Node_69	Campylobacter jejuni		0	0	0	0	0	46363	0	0	411204	364901
	Node_7	Campylobacter jejuni		9	0	9	0	0	68988	0	0	411258	342376
	Node_70	Campylobacter jejuni		0	0	0	0	0	46363	0	0	411204	364901
	Node_71	Campylobacter jejuni		3217	1174	2043	32	22020	46366	0.574645	0.015663	411204	374863
	Node_72	Campylobacter jejuni		119	87	32	8	5699	123985	2.71875	0.25	410832	298603
	Node_73	Campylobacter jejuni		1	0	1	0	0	133329	0	0	411144	278095
	Node_74	Campylobacter jejuni		3	0	3	0	0	133329	0	0	411102	278095
	Node_75	Campylobacter jejuni		1	0	1	0	0	133329	0	0	411144	278095
	Node_76	Campylobacter jejuni		4	0	4	0	0	133230	0	0	407127	274547
	Node_77	Campylobacter jejuni		0	0	0	0	0	133329	0	0	408645	275756
	Node_78	Campylobacter jejuni		116	107	9	10	7871	133329	11.8889	1.11111	411192	286822
	Node_79	Campylobacter jejuni		136	115	21	12	10845	124654	5.47619	0.571429	411207	298981
	Node_8	Campylobacter jejuni		1492	719	773	38	21182	68988	0.930142	0.049159	411258	360571
	Node_80	Campylobacter jejuni		1178	804	374	43	25242	112477	2.14973	0.114973	411210	319536
	Node_81	Campylobacter jejuni		2	0	2	0	0	130247	0	0	411087	281165
	Node_82	Campylobacter jejuni		1070	768	302	44	25929	130247	2.54305	0.145695	411087	303340
	Node_83	Campylobacter jejuni		614	457	157	28	18682	129853	2.91083	0.178344	402156	297045
	Node_84	Campylobacter jejuni		388	254	134	19	12492	108086	1.89552	0.141791	411198	319524
	Node_85	Campylobacter jejuni		1086	712	374	49	34114	91942	1.90374	0.131016	411240	341189
	Node_86	Campylobacter jejuni		22	18	4	2	2020	128879	4.5	0.5	409707	281991
	Node_87	Campylobacter jejuni		368	256	112	18	13636	127982	2.28571	0.160714	411117	293633
	Node_88	Campylobacter jejuni		757	647	110	32	22062	140868	5.88182	0.290909	411096	293565
	Node_89	Campylobacter jejuni		259	185	74	15	10153	117718	2.5	0.202703	411211	302308
	Node_9	Campylobacter jejuni		1020	598	422	34	19039	50813	1.41706	0.080569	411279	383475
	Node_90	Campylobacter jejuni		1268	618	650	36	28465	109074	0.950769	0.055385	411229	315021
	Node_91	Campylobacter jejuni		94	77	17	4	4246	145076	4.52941	0.235294	404589	268511
	Node_92	Campylobacter jejuni		776	651	125	34	26995	137525	5.208	0.272	411216	298965
	Node_93	Campylobacter jejuni		1062	673	389	33	27277	112452	1.73008	0.084833	411219	315020
	Node_94	Campylobacter jejuni		298	192	106	14	10047	96373	1.81132	0.132075	411244	337591
	Node_95	Campylobacter jejuni		152	75	77	9	5968	73825	0.974026	0.116883	411253	341178
	Node_96	Campylobacter jejuni		682	484	198	28	23026	70244	2.44444	0.141414	411286	359172
	Node_97	Campylobacter jejuni		2398	742	1656	33	22899	72127	0.448068	0.019928	411045	346865
	Node_98	Campylobacter jejuni		18	13	5	1	1312	115532	2.6	0.2	410871	295562
	Node_99	Campylobacter jejuni		8	7	1	1	1312	115532	7	1	411177	295868

## Sheet: Sheet2
id	isolate	aliases	country	year	disease	source	epidemiology	species	penner	aspA	glnA	gltA	glyA	pgm	tkt	uncA	ST	clonal complex
105572	PA001	industry001	Peru	2019	carrier	chicken	carrier	Campylobacter jejuni		24	2	5	10	10	120	6	10288
105573	PA002	industry002	Peru	2019	carrier	chicken	carrier	Campylobacter jejuni		24	2	5	10	10	120	6	10288
105574	PA004	industry004	Peru	2019	carrier	chicken	carrier	Campylobacter jejuni		24	2	5	10	10	120	6	10288
105575	PA006	industry006	Peru	2019	carrier	chicken	carrier	Campylobacter jejuni		24	2	5	10	10	120	6	10288
105576	PA009	industry009	Peru	2019	carrier	chicken	carrier	Campylobacter jejuni		24	2	5	10	10	120	6	10288
105577	PA010	industry010	Peru	2019	carrier	chicken	carrier	Campylobacter coli		247	748	30	82	113	47	17	10234
105579	PA026	industry026	Peru	2019	carrier	chicken	carrier	Campylobacter coli		33	110	30	82	113	631	17	10295	ST-828 complex
105580	PA028	industry028	Peru	2019	carrier	chicken	carrier	Campylobacter coli		33	110	30	82	113	631	17	10295	ST-828 complex
105581	PA029	industry029	Peru	2019	carrier	chicken	carrier	Campylobacter coli		33	110	30	82	113	631	17	10295	ST-828 complex
105582	PA030	industry030	Peru	2019	carrier	chicken	carrier	Campylobacter jejuni		24	2	5	10	10	120	6	10288
105584	PA032	industry032	Peru	2019	carrier	chicken	carrier	Campylobacter coli		33	39	30	82	113	631	17	8408	ST-828 complex
105585	PA033	industry033	Peru	2019	carrier	chicken	carrier	Campylobacter coli		103	110	103	833	1056	815	74	10299
105586	PA034	industry034	Peru	2019	carrier	chicken	carrier	Campylobacter coli		33	39	30	82	113	631	17	8408	ST-828 complex
105587	PA040	industry040	Peru	2019	carrier	chicken	carrier	Campylobacter coli		103	110	103	833	113	3	79	10301	ST-1150 complex
105588	PA044	industry044	Peru	2019	carrier	chicken	carrier	Campylobacter jejuni		7	257	29	28	11	57	57	10302
105590	PA048	industry048	Peru	2019	carrier	chicken	carrier	Campylobacter coli		33	110	30	82	113	631	17	10295	ST-828 complex
105591	PA049	industry049	Peru	2019	carrier	chicken	carrier	Campylobacter jejuni		8	2	5	53	11	3	1	607	ST-607 complex
105592	PA050	industry050	Peru	2019	carrier	chicken	carrier	Campylobacter jejuni		8	2	5	53	11	3	1	607	ST-607 complex
105593	PA061	industry061	Peru	2019	carrier	chicken	carrier	Campylobacter coli		33	110	30	82	113	631	17	10295	ST-828 complex
105594	PA062	industry062	Peru	2019	carrier	chicken	carrier	Campylobacter coli		33	110	30	82	113	631	17	10295	ST-828 complex
105596	PA064	industry064	Peru	2019	carrier	chicken	carrier	Campylobacter jejuni		2	1	5	25	10	203	5	10306
105597	PA065	industry065	Peru	2019	carrier	chicken	carrier	Campylobacter coli		33	110	30	82	113	631	17	10295	ST-828 complex
105598	PA067	industry067	Peru	2019	carrier	chicken	carrier	Campylobacter jejuni		2	1	5	25	10	203	5	10306
105601	PA070	industry070	Peru	2019	carrier	chicken	carrier	Campylobacter coli		33	110	30	82	113	631	17	10295	ST-828 complex
105602	PA074	industry074	Peru	2019	carrier	chicken	carrier	Campylobacter jejuni		8	2	5	53	11	3	1	607	ST-607 complex
105604	PA079	industry079	Peru	2019	carrier	chicken	carrier	Campylobacter jejuni		8	2	5	53	11	3	1	607	ST-607 complex
105605	PA081	industry081	Peru	2019	carrier	chicken	carrier	Campylobacter jejuni		8	2	5	53	11	3	1	607	ST-607 complex
105606	PA082	industry082	Peru	2019	carrier	chicken	carrier	Campylobacter jejuni		8	2	5	53	11	3	1	607	ST-607 complex
105608	PA084	industry084	Peru	2019	carrier	chicken	carrier	Campylobacter jejuni		8	2	5	53	11	3	1	607	ST-607 complex
105609	PA085	industry085	Peru	2019	carrier	chicken	carrier	Campylobacter jejuni		8	2	5	53	11	3	1	607	ST-607 complex
105613	PA092	industry092	Peru	2019	carrier	chicken	carrier	Campylobacter jejuni		8	2	5	53	11	3	1	607	ST-607 complex
105614	PA093	industry093	Peru	2019	carrier	chicken	carrier	Campylobacter coli		33	39	30	82	113	47	17	825	ST-828 complex
105615	PA096	industry096	Peru	2019	carrier	chicken	carrier	Campylobacter jejuni		8	2	5	53	11	3	1	607	ST-607 complex
105616	PV004	free004	Peru	2019	carrier	chicken	carrier	Campylobacter coli		247	748	30	82	113	47	17	10234
105618	PV007	free007	Peru	2019	carrier	chicken	carrier	Campylobacter jejuni		7	84	5	10	11	3	6	1036	ST-353 complex
105619	PV010	free010	Peru	2019	carrier	chicken	carrier	Campylobacter jejuni		8	2	5	53	11	3	1	607	ST-607 complex
105620	PV012	free012	Peru	2019	carrier	chicken	carrier	Campylobacter jejuni		8	2	5	53	11	3	1	607	ST-607 complex
105621	PV020	free020	Peru	2019	carrier	chicken	carrier	Campylobacter jejuni		8	2	5	53	11	3	1	607	ST-607 complex
105622	PV021	free021	Peru	2019	carrier	chicken	carrier	Campylobacter jejuni		8	2	5	53	11	3	1	607	ST-607 complex
105625	PV048	free048	Peru	2019	carrier	chicken	carrier	Campylobacter jejuni		7	17	5	10	11	412	6	4722	ST-353 complex
105626	PV064	free064	Peru	2019	carrier	chicken	carrier	Campylobacter jejuni		8	2	5	53	11	3	1	607	ST-607 complex
105629	PV071	free071	Peru	2019	carrier	chicken	carrier	Campylobacter jejuni		8	17	2	2	11	3	6	10237	ST-354 complex
105630	PV072	free072	Peru	2019	carrier	chicken	carrier	Campylobacter jejuni		8	17	2	2	11	3	6	10237	ST-354 complex
105631	PV075	free075	Peru	2019	carrier	chicken	carrier	Campylobacter jejuni		8	2	5	53	11	3	105	1212	ST-607 complex
105632	PV076	free076	Peru	2019	carrier	chicken	carrier	Campylobacter jejuni		8	2	5	53	11	3	105	1212	ST-607 complex
105633	PV077	free077	Peru	2019	carrier	chicken	carrier	Campylobacter jejuni		9	30	2	2	89	59	6	535	ST-460 complex
105634	PV083	free083	Peru	2019	carrier	chicken	carrier	Campylobacter jejuni		8	2	5	53	11	3	1	607	ST-607 complex
105635	PV084	free084	Peru	2019	carrier	chicken	carrier	Campylobacter jejuni		9	30	2	2	89	59	6	535	ST-460 complex
105636	PV086	free086	Peru	2019	carrier	chicken	carrier	Campylobacter coli		33	39	30	82	113	56	17	1173	ST-828 complex
105637	PV087	free087	Peru	2019	carrier	chicken	carrier	Campylobacter jejuni		7	84	5	10	11	3	6	1036	ST-353 complex
105638	PV088	free088	Peru	2019	carrier	chicken	carrier	Campylobacter jejuni		24	2	2	15	23	3	12	1365	ST-443 complex
105639	PV090	free090	Peru	2019	carrier	chicken	carrier	Campylobacter jejuni		24	2	2	15	23	3	12	1365	ST-443 complex
105640	PV091	free091	Peru	2019	carrier	chicken	carrier	Campylobacter coli		33	39	30	82	104	47	17	1055	ST-828 complex
105646	PV099	free099	Peru	2019	carrier	chicken	carrier	Campylobacter jejuni		8	2	5	53	11	3	1	607	ST-607 complex
111287	Cjhi01		Peru	2010	carrier	human stool	carrier	Campylobacter jejuni		2	1	5	10	2	881	5	11580	ST-21 complex
111288	Cjhi02		Peru	2010	carrier	human stool	carrier	Campylobacter jejuni		2	1	5	10	2	881	5	11580	ST-21 complex
111289	Cjhi03		Peru	2011	carrier	human stool	carrier	Campylobacter jejuni		7	4	5	25	11	3	5	2802
111290	Cjhi04		Peru	2011	gastroenteritis	human stool	carrier	Campylobacter jejuni		7	84	5	10	11	3	6	1036	ST-353 complex
111291	Cjhi05		Peru	2012	carrier	human stool	carrier	Campylobacter jejuni		4	112	5	62	11	67	6	10249
111292	Cjhi06		Peru	2012	gastroenteritis	human stool	carrier	Campylobacter jejuni		7	21	5	62	4	61	44	436
111293	Cjhi07		Peru	2012	gastroenteritis	human stool	carrier	Campylobacter jejuni		8	2	5	53	4	3	1	11581	ST-607 complex
111294	Cjhi08		Peru	2012	carrier	human stool	carrier	Campylobacter jejuni		4	112	5	62	11	67	6	10249
111295	Cjhi09		Peru	2013	carrier	human stool	carrier	Campylobacter jejuni		7	84	5	2	2	203	6	10261	ST-353 complex
111296	Cjhi10		Peru	2014	carrier	human stool	carrier	Campylobacter jejuni		8	2	5	53	1150	3	1	11583	ST-607 complex
111297	Cjhi11		Peru	2014	carrier	human stool	carrier	Campylobacter jejuni		9	2	42	4	11	9	253	3630
112371	CAM000139-1663		Peru	2021	gastroenteritis	human stool	sporadic case	Campylobacter coli		33	39	30	82	113	897	17	11957	ST-828 complex
112378	CAM000279-1665		Peru	2021	gastroenteritis	human stool	sporadic case	Campylobacter jejuni		7	17	5	10	640	177	6	11958	ST-353 complex
112380	CAM000391-1798		Peru	2021	carrier	human stool	carrier	Campylobacter jejuni		7	84	5	10	11	3	6	1036	ST-353 complex
112381	CAM000396-1806		Peru	2021	gastroenteritis	human stool	sporadic case	Campylobacter jejuni		8	17	2	2	11	3	6	10237	ST-354 complex
112382	CAM000431-2057		Peru	2021	gastroenteritis	human stool	sporadic case	Campylobacter coli		103	110	103	140	764	898	120	11959	ST-1150 complex
112383	CAM000518-2511		Peru	2021	gastroenteritis	human stool	sporadic case	Campylobacter jejuni		7	17	5	10	10	177	6	1233	ST-353 complex
112384	CAM000524-2755		Peru	2021	gastroenteritis	human stool	sporadic case	Campylobacter jejuni		2	4	5	25	11	203	5	6091
112388	CAM000646-3224		Peru	2021	carrier	human stool	carrier	Campylobacter coli		103	110	103	140	210	899	79	11961	ST-1150 complex
112389	CAM000702-3281		Peru	2022	carrier	human stool	carrier	Campylobacter jejuni		2	25	5	10	2	881	5	11962	ST-206 complex
112391	CAM000717-3781		Peru	2022	gastroenteritis	human stool	sporadic case	Campylobacter jejuni		2	25	5	10	2	881	5	11962	ST-206 complex
112393	CAM000766-3765		Peru	2022	gastroenteritis	human stool	sporadic case	Campylobacter jejuni		8	2	5	53	11	3	1	607	ST-607 complex
112395	CAM000833-3972		Peru	2022	carrier	human stool	carrier	Campylobacter jejuni		8	821	2	2	11	345	6	11964	ST-354 complex
112396	CAM000854-4326		Peru	2022	gastroenteritis	human stool	sporadic case	Campylobacter jejuni		8	821	2	2	11	345	6	11964	ST-354 complex
112399	CAM001070-5096		Peru	2022	gastroenteritis	human stool	sporadic case	Campylobacter jejuni		3	1	5	17	11	11	6	49	ST-49 complex
112400	CAM001075-5109		Peru	2022	carrier	human stool	carrier	Campylobacter jejuni		7	84	5	2	11	3	6	10315	ST-353 complex
112403	CAM001220-5953		Peru	2022	gastroenteritis	human stool	sporadic case	Campylobacter jejuni		24	30	2	2	89	59	6	460	ST-460 complex
112404	CAM001243-6160		Peru	2022	carrier	human stool	carrier	Campylobacter jejuni		8	2	5	53	11	3	1	607	ST-607 complex
112405	CAA00070-00015		Peru	2021	carrier	chicken offal or meat		Campylobacter jejuni		7	84	5	10	11	3	6	1036	ST-353 complex
112406	CAA00072-00017		Peru	2021	carrier	chicken offal or meat		Campylobacter jejuni		7	2	5	10	11	3	6	6888	ST-353 complex
112407	CAA00072-00018		Peru	2021	carrier	chicken offal or meat		Campylobacter jejuni		2	4	5	25	11	203	5	6091
112408	CAA00075-00030		Peru	2021	carrier	chicken offal or meat		Campylobacter jejuni		7	84	5	10	11	3	6	1036	ST-353 complex
112409	CAA00076-00035		Peru	2021	carrier	chicken offal or meat		Campylobacter jejuni		7	2	5	10	11	3	6	6888	ST-353 complex
112410	CAA00078-00041		Peru	2021	carrier	chicken offal or meat		Campylobacter jejuni		2	4	5	25	11	203	5	6091
112411	CAA00078-00042		Peru	2021	carrier	chicken offal or meat		Campylobacter jejuni		7	84	5	10	11	3	6	1036	ST-353 complex
112412	CAA00079-00060		Peru	2021	carrier	chicken offal or meat		Campylobacter jejuni		7	84	5	10	11	3	6	1036	ST-353 complex
112413	CAA00080-00065		Peru	2021	carrier	chicken offal or meat		Campylobacter jejuni		2	4	5	25	11	203	5	6091
112414	CAA00084-00068		Peru	2022	carrier	chicken offal or meat		Campylobacter jejuni		2	4	5	25	11	203	5	6091
112415	CAA00085-00086		Peru	2022	carrier	chicken offal or meat		Campylobacter jejuni		2	4	5	25	1057	203	5	10311
112416	CAA00090-00109		Peru	2022	carrier	chicken offal or meat		Campylobacter jejuni		2	4	5	25	1057	203	5	10311
112417	CAA00091-00114		Peru	2022	carrier	chicken offal or meat		Campylobacter jejuni		2	4	5	25	1057	203	5	10311
112418	CAA00093-00124		Peru	2022	carrier	chicken offal or meat		Campylobacter jejuni		7	84	5	10	11	3	6	1036	ST-353 complex
112419	CAA00093-00128		Peru	2022	carrier	chicken offal or meat		Campylobacter jejuni		2	4	5	25	1057	203	5	10311
112420	CAA00138-00183		Peru	2022	carrier	chicken offal or meat		Campylobacter jejuni		7	1	5	10	11	3	6	11966	ST-353 complex
112421	CAA00143-00202		Peru	2022	carrier	chicken offal or meat		Campylobacter coli		33	39	30	82	113	631	17	8408	ST-828 complex
112422	CAA00151-00250		Peru	2022	carrier	chicken offal or meat		Campylobacter coli		103	110	103	140	210	899	79	11961	ST-1150 complex
112423	CAA00152-00252		Peru	2022	carrier	chicken offal or meat		Campylobacter jejuni		7	17	5	10	640	177	6	11958	ST-353 complex
112425	CAA00165-00386		Peru	2022	carrier	chicken offal or meat		Campylobacter coli		103	110	103	140	1048	900	79	11968	ST-1150 complex
112426	CAA00170-00393		Peru	2022	carrier	chicken offal or meat		Campylobacter jejuni		7	2	5	10	2	3	6	10760	ST-353 complex
112427	DVHRF0105-002720		Peru	2019	gastroenteritis	human stool	sporadic case	Campylobacter coli		33	39	30	82	113	43	17	829	ST-828 complex
112428	DVHRF0169-002730		Peru	2020	gastroenteritis	human stool	sporadic case	Campylobacter jejuni		8	2	5	53	11	3	1	607	ST-607 complex
112429	DVHRF0212-002737		Peru	2020	gastroenteritis	human stool	sporadic case	Campylobacter jejuni		7	84	5	10	11	3	6	1036	ST-353 complex
112430	DVHRF0252-002741		Peru	2020	gastroenteritis	human stool	sporadic case	Campylobacter jejuni		7	17	5	2	10	3	6	353	ST-353 complex
112431	DVHRF0580-002745		Peru	2021	gastroenteritis	human stool	sporadic case	Campylobacter coli		33	38	30	79	104	64	17	3858	ST-828 complex
112432	DVHRF0731-002798		Peru	2021	gastroenteritis	human stool	sporadic case	Campylobacter coli		247	748	30	82	189	47	17	10266
112433	DVHRF0734-002755		Peru	2021	gastroenteritis	human stool	sporadic case	Campylobacter jejuni		2	4	5	25	11	203	5	6091
112435	DVHRF0794-002775		Peru	2021	gastroenteritis	human stool	sporadic case	Campylobacter jejuni		7	84	5	2	11	3	6	10315	ST-353 complex
112436	DVHRF0814-002875		Peru	2021	gastroenteritis	human stool	sporadic case	Campylobacter coli		103	110	103	833	113	164	120	11963
112437	DVHRF0816-002867		Peru	2021	gastroenteritis	human stool	sporadic case	Campylobacter coli		103	110	103	833	113	164	120	11963
112438	DVHRF0826-002909		Peru	2021	gastroenteritis	human stool	sporadic case	Campylobacter jejuni		7	84	5	10	11	3	6	1036	ST-353 complex
112439	DVHRF0847-003031		Peru	2022	gastroenteritis	human stool	sporadic case	Campylobacter jejuni		390	2	2	2	11	5	6	7662	ST-354 complex
112440	DVHRF0896-003200		Peru	2022	gastroenteritis	human stool	sporadic case	Campylobacter jejuni		2	4	5	25	11	203	5	6091
112446	PE1011483	CAMPY56	Peru	2013	gastroenteritis	human stool	sporadic case	Campylobacter jejuni		10	27	16	19	10	5	7	403	ST-403 complex
112447	PE1016428	pCAMPY9	Peru	2014	carrier	human stool	carrier	Campylobacter jejuni		2	2	2	2	11	5	237	10241
112451	PE1008428		Peru	2012	gastroenteritis	human stool	sporadic case	Campylobacter coli		247	748	30	82	189	47	17	10266
112453	PE1012031		Peru	2013	carrier	human stool	carrier	Campylobacter coli		33	39	30	158	113	47	17	10250	ST-828 complex
112454	PE1012321		Peru	2013	gastroenteritis	human stool	sporadic case	Campylobacter coli		247	748	30	82	113	47	17	10234
113204	CAM001347-007288		Peru	2022		human stool		Campylobacter coli		33	39	30	82	104	47	17	1055	ST-828 complex
113205	CAM001351-007295		Peru	2022		human stool		Campylobacter coli		33	39	30	82	104	47	17	1055	ST-828 complex
113206	CAM001368-007303		Peru	2022		human stool		Campylobacter jejuni			2	786	53	11	3	1
113213	CAM001518-007366		Peru	2022		human stool		Campylobacter jejuni		8	2	5	53	11	3	1	607	ST-607 complex
113214	CAM001567-007762		Peru	2022		human stool		Campylobacter coli		247	748	30	82	189	47	17	10266
113215	CAM001568-007769		Peru	2022		human stool		Campylobacter jejuni		7	84	5	10	11	3	6	1036	ST-353 complex
113217	CAM001627-007784		Peru	2022		human stool		Campylobacter coli		103	110	103	140	210	899	79	11961	ST-1150 complex
113219	CAM001643-008128		Peru	2022		human stool		Campylobacter jejuni		24	30	2	2	89	59	6	460	ST-460 complex
113221	CAM001698-008146		Peru	2022		human stool		Campylobacter coli		33	39	30	82	113	1016	17	12285	ST-828 complex
113222	CAM001710-008155		Peru	2022		human stool		Campylobacter coli		33	39	30	82	104	47	17	1055	ST-828 complex
113223	CAM001748-009681		Peru	2022		human stool		Campylobacter coli		103	110	103	140	210	899	79	11961	ST-1150 complex
113224	CAM001900-009689		Peru	2022		human stool		Campylobacter jejuni		2	4	5	25	1057	203	5	10311
115882	CAM001343-007281		Peru	2022	gastroenteritis	human stool	carrier	Campylobacter jejuni		1	3	6	4	54	91	3	660	ST-22 complex
115883	CAM001343-007282		Peru	2022	gastroenteritis	human stool	carrier	Campylobacter coli		33	39	30	82	104	47	17	1055	ST-828 complex
115884	PE1000656		Peru	2010	carrier	human stool	carrier	Campylobacter jejuni		2	2	42	4	90	25	8	2042
115885	PE1002074		Peru	2011	carrier	human stool	carrier	Campylobacter jejuni		8	17	2	2	11	12	6	1723	ST-354 complex
115886	PE1002384		Peru	2011	carrier	human stool	carrier	Campylobacter jejuni		2	1	5	672	11	1	5	8310	ST-21 complex
115887	PE1002577		Peru	2011	gastroenteritis	human stool	carrier	Campylobacter jejuni		8	17	2	2	11	12	6	1723	ST-354 complex
115888	PE1002933		Peru	2011	carrier	human stool	carrier	Campylobacter jejuni		8	2	5	53	11	3	1	607	ST-607 complex
115889	PE1003343		Peru	2011	carrier	human stool	carrier	Campylobacter jejuni		8	2	5	53	11	3	1	607	ST-607 complex
115890	PE1003437		Peru	2011	carrier	human stool	carrier	Campylobacter jejuni		8	17	2	2	11	12	6	1723	ST-354 complex
115891	PE1003872		Peru	2011	carrier	human stool	carrier	Campylobacter jejuni		3	1	5	17	11	11	6	49	ST-49 complex
115892	PE1005128		Peru	2011	carrier	human stool	carrier	Campylobacter jejuni		8	10	2	2	11	12	6	354	ST-354 complex
115893	PE1005412		Peru	2011	carrier	human stool	carrier	Campylobacter jejuni		7	17	5	2	10	3	6	353	ST-353 complex
115894	PE1006841		Peru	2012	carrier	human stool	carrier	Campylobacter jejuni		9	30	2	2	89	59	6	535	ST-460 complex
115895	PE1007005		Peru	2012	carrier	human stool	carrier	Campylobacter jejuni		7	17	5	10	10	177	6	1233	ST-353 complex
115896	PE1007060		Peru	2012	gastroenteritis	human stool	carrier	Campylobacter jejuni		7	172	21	49	125	224	51	3573
115897	PE1007218		Peru	2012	gastroenteritis	human stool	carrier	Campylobacter jejuni		10	2	50	62	120	76	52	5020	ST-677 complex
115898	PE1007358		Peru	2012	carrier	human stool	carrier	Campylobacter jejuni		1	2	3	4	5	9	6	469	ST-42 complex
115899	PE1007487		Peru	2012	carrier	human stool	carrier	Campylobacter jejuni		8	2	5	53	11	3	1	607	ST-607 complex
115900	PE1007769		Peru	2012	carrier	human stool	carrier	Campylobacter jejuni		8	10	2	2	11	12	6	354	ST-354 complex
115901	PE1007787		Peru	2012	carrier	human stool	carrier	Campylobacter jejuni		1	3	6	4	3	3	3	22	ST-22 complex
115902	PE1007831		Peru	2012	carrier	human stool	carrier	Campylobacter jejuni		7	17	5	10	10	177	6	1233	ST-353 complex
115903	PE1008050		Peru	2012	carrier	human stool	carrier	Campylobacter jejuni		7	17	5	10	11	177	6	10235	ST-353 complex
115904	PE1008208		Peru	2012	gastroenteritis	human stool	carrier	Campylobacter jejuni		10	27	16	19	10	5	7	403	ST-403 complex
115905	PE1008411		Peru	2012	gastroenteritis	human stool	carrier	Campylobacter jejuni		9	25	2	10	22	3	6	52	ST-52 complex
115906	PE1008979		Peru	2012	gastroenteritis	human stool	carrier	Campylobacter jejuni		8	17	2	2	11	3	6	10237	ST-354 complex
115907	PE1009047		Peru	2012	carrier	human stool	carrier	Campylobacter jejuni		7	17	5	121	11	177	6	10246	ST-353 complex
115908	PE1009519		Peru	2012	carrier	human stool	carrier	Campylobacter jejuni		7	17	5	10	11	177	6	10235	ST-353 complex
115909	PE1009555		Peru	2012	carrier	human stool	carrier	Campylobacter jejuni		2	2	2	2	11	5	237	10241
115910	PE1009604		Peru	2012	carrier	human stool	carrier	Campylobacter jejuni		8	17	2	2	11	3	6	10237	ST-354 complex
115911	PE1009993		Peru	2012	carrier	human stool	carrier	Campylobacter jejuni		7	84	5	2	2	203	6	10261	ST-353 complex
115912	PE1010009		Peru	2012	carrier	human stool	carrier	Campylobacter jejuni		10	27	16	19	10	5	7	403	ST-403 complex
115913	PE1010051		Peru	2012	gastroenteritis	human stool	carrier	Campylobacter jejuni		7	2	5	10	10	37	1	1035
115914	PE1010492		Peru	2012	carrier	human stool	carrier	Campylobacter jejuni		2	1	5	400	11	1	5	5789	ST-21 complex
115915	PE1010503		Peru	2012	carrier	human stool	carrier	Campylobacter jejuni		24	30	2	2	89	3	6	6083	ST-460 complex
115916	PE1010600		Peru	2012	gastroenteritis	human stool	carrier	Campylobacter jejuni		7	4	5	25	11	3	5	2802
115917	PE1010779		Peru	2012	carrier	human stool	carrier	Campylobacter jejuni		1	2	42	4	11	9	8	2993	ST-362 complex
115918	PE1010901		Peru	2013	gastroenteritis	human stool	carrier	Campylobacter jejuni		1	2	42	4	11	9	8	2993	ST-362 complex
115919	PE1010984		Peru	2013	gastroenteritis	human stool	carrier	Campylobacter jejuni		8	17	2	2	11	3	6	10237	ST-354 complex
115920	PE1011169		Peru	2013	carrier	human stool	carrier	Campylobacter jejuni		1	2	42	4	11	9	8	2993	ST-362 complex
115921	PE1011268		Peru	2013	carrier	human stool	carrier	Campylobacter jejuni		1	2	42	4	11	9	8	2993	ST-362 complex
115922	PE1011396		Peru	2013	carrier	human stool	carrier	Campylobacter jejuni		55	21	2	71	11	37	6	3606
115923	PE1011468		Peru	2013	gastroenteritis	human stool	carrier	Campylobacter jejuni		8	2	5	53	11	3	105	1212	ST-607 complex
115924	PE1011695		Peru	2013	carrier	human stool	carrier	Campylobacter jejuni		1	2	42	4	11	9	675	10251	ST-42 complex
115925	PE1011900		Peru	2013	carrier	human stool	carrier	Campylobacter jejuni		1	2	42	450	10	3	59	8941
115926	PE1013701		Peru	2013	carrier	human stool	carrier	Campylobacter jejuni		8	2	5	53	11	3	1	607	ST-607 complex
115927	PE1014386		Peru	2013	carrier	human stool	carrier	Campylobacter jejuni		2	4	5	25	11	203	5	6091
115928	PE1002465		Peru	2011	carrier	human stool	carrier	Campylobacter coli		33	39	30	82	113	43	17	829	ST-828 complex
115929	PE1002984		Peru	2011	carrier	human stool	carrier	Campylobacter coli		103	110	30	833	113	164	79	10236
115930	PE1003845		Peru	2011	carrier	human stool	carrier	Campylobacter coli		33	39	30	82	113	43	17	829	ST-828 complex
115931	PE1004094		Peru	2011	carrier	human stool	carrier	Campylobacter coli		33	39	30	82	113	47	17	825	ST-828 complex
115932	PE1004747		Peru	2011	carrier	human stool	carrier	Campylobacter coli		247	748	30	82	113	47	17	10234
115933	PE1006339		Peru	2012	carrier	human stool	carrier	Campylobacter coli		33	39	30	158	113	47	17	10250	ST-828 complex
115934	PE1006365		Peru	2012	carrier	human stool	carrier	Campylobacter coli		33	39	30	82	1359	164	17	12394	ST-828 complex
115935	PE1006426		Peru	2012	carrier	human stool	carrier	Campylobacter coli		247	748	30	82	189	47	17	10266
115936	PE1006490		Peru	2012	carrier	human stool	carrier	Campylobacter coli		33	39	30	79	104	43	17	902	ST-828 complex
115937	PE1006723		Peru	2012	carrier	human stool	carrier	Campylobacter coli		33	39	30	82	113	47	17	825	ST-828 complex
115938	PE1006864		Peru	2012	carrier	human stool	carrier	Campylobacter coli		33	39	30	82	113	47	17	825	ST-828 complex
115939	PE1007082		Peru	2012	carrier	human stool	carrier	Campylobacter coli		33	39	30	82	113	164	17	1497	ST-828 complex
115940	PE1007356		Peru	2012	carrier	human stool	carrier	Campylobacter coli		33	110	30	158	113	47	17	10248
115941	PE1007381		Peru	2012	carrier	human stool	carrier	Campylobacter coli		247	748	30	82	113	47	17	10234
115942	PE1007449		Peru	2012	carrier	human stool	carrier	Campylobacter coli		33	39	30	82	113	47	17	825	ST-828 complex
115943	PE1007476		Peru	2012	carrier	human stool	carrier	Campylobacter coli		33	39	30	82	113	47	17	825	ST-828 complex
115944	PE1007691		Peru	2012	carrier	human stool	carrier	Campylobacter coli		103	110	30	833	1048	1	79	10259
115945	PE1007966		Peru	2012	carrier	human stool	carrier	Campylobacter coli		33	39	30	82	113	164	17	1497	ST-828 complex
115946	PE1008376		Peru	2012	gastroenteritis	human stool	carrier	Campylobacter coli		247	748	30	82	189	47	17	10266
115947	PE1008575		Peru	2012	gastroenteritis	human stool	carrier	Campylobacter coli		103	110	30	833	1048	164	120	10252
115948	PE1008592		Peru	2012	carrier	human stool	carrier	Campylobacter coli		33	39	30	82	113	47	17	825	ST-828 complex
115949	PE1008668		Peru	2012	carrier	human stool	carrier	Campylobacter coli		33	39	66	82	104	44	41	831	ST-828 complex
115950	PE1008723		Peru	2012	carrier	human stool	carrier	Campylobacter coli		33	39	30	82	113	43	17	829	ST-828 complex
115951	PE1008776		Peru	2012	carrier	human stool	carrier	Campylobacter coli		33	39	103	82	113	47	17	6275	ST-828 complex
115952	PE1008805		Peru	2012	carrier	human stool	carrier	Campylobacter coli		33	39	30	79	104	47	17	830	ST-828 complex
115953	PE1008831		Peru	2012	gastroenteritis	human stool	carrier	Campylobacter coli		33	39	30	82	113	47	17	825	ST-828 complex
115954	PE1008862		Peru	2012	carrier	human stool	carrier	Campylobacter coli		103	110	30	833	113	1	79	10257
115955	PE1008890		Peru	2012	carrier	human stool	carrier	Campylobacter coli		33	39	30	82	113	47	17	825	ST-828 complex
115956	PE1008972		Peru	2012	carrier	human stool	carrier	Campylobacter coli		33	39	30	82	113	47	17	825	ST-828 complex
115957	PE1009079		Peru	2012	carrier	human stool	carrier	Campylobacter coli		247	748	30	82	113	47	17	10234
115958	PE1009156		Peru	2012	carrier	human stool	carrier	Campylobacter coli		33	39	30	82	113	164	17	1497	ST-828 complex
115959	PE1009159		Peru	2012	carrier	human stool	carrier	Campylobacter coli		33	39	30	82	113	43	17	829	ST-828 complex
115960	PE1009160		Peru	2012	carrier	human stool	carrier	Campylobacter coli		33	39	30	82	113	56	17	1173	ST-828 complex
115961	PE1009428		Peru	2012	carrier	human stool	carrier	Campylobacter coli		247	748	30	82	113	47	17	10234
115962	PE1009439		Peru	2012	carrier	human stool	carrier	Campylobacter coli		33	39	30	82	113	164	17	1497	ST-828 complex
115963	PE1009684		Peru	2012	carrier	human stool	carrier	Campylobacter coli		103	110	103	140	764	164	79	10240	ST-1150 complex
115964	PE1009978		Peru	2012	carrier	human stool	carrier	Campylobacter coli		33	39	30	82	113	164	17	1497	ST-828 complex
115965	PE1010102		Peru	2012	carrier	human stool	carrier	Campylobacter coli		103	110	30	833	11	1	79	10238
115966	PE1010256		Peru	2012	carrier	human stool	carrier	Campylobacter coli		247	748	30	82	113	47	17	10234
115967	PE1011000		Peru	2013	gastroenteritis	human stool	carrier	Campylobacter coli		33	39	30	82	113	47	17	825	ST-828 complex
115968	PE1011016		Peru	2013	carrier	human stool	carrier	Campylobacter coli		33	110	30	82	113	47	17	8737	ST-828 complex
115969	PE1011046		Peru	2013	gastroenteritis	human stool	carrier	Campylobacter coli		33	39	30	78	113	56	17	10260	ST-828 complex
115970	PE1011852		Peru	2013	gastroenteritis	human stool	carrier	Campylobacter coli		33	39	30	78	113	56	17	10260	ST-828 complex
115971	PE1011946		Peru	2013	carrier	human stool	carrier	Campylobacter coli		33	39	30	82	113	43	17	829	ST-828 complex
115972	PE1012319		Peru	2013	carrier	human stool	carrier	Campylobacter coli		247	748	30	82	113	47	17	10234
115973	PE1012587		Peru	2013	carrier	human stool	carrier	Campylobacter coli		33	39	30	82	113	47	17	825	ST-828 complex
115974	PE1012753		Peru	2013	carrier	human stool	carrier	Campylobacter coli		247	748	30	82	113	47	17	10234
115975	PE1013325		Peru	2013	carrier	human stool	carrier	Campylobacter coli		33	939	30	82	113	47	17	12395	ST-828 complex
115976	PE1014576		Peru	2014	carrier	human stool	carrier	Campylobacter coli		103	110	103	833	11	1	79	10274	ST-1150 complex
115980	CAM001343-007279		Peru	2022	gastroenteritis	human stool	carrier	Campylobacter jejuni		1	3	6	4	54	91	3	660	ST-22 complex
115982	CAM001666-008139		Peru	2022	carrier	human stool	carrier	Campylobacter coli		33	39	30	82	104	47	17	1055	ST-828 complex
115984	CAM001983-009704		Peru	2022	gastroenteritis	human stool	carrier	Campylobacter jejuni		2	4	5	25	11	203	5	6091
115986	CAM002007-010032		Peru	2022	gastroenteritis	human stool	carrier	Campylobacter jejuni		7	2	5	53	10	3	1	12396	ST-607 complex
115989	CAM002070-010038		Peru	2022	gastroenteritis	human stool	carrier	Campylobacter jejuni		2	4	5	25	11	203	5	6091
115990	CAM002101-010371		Peru	2022	carrier	human stool	carrier	Campylobacter coli		33	110	30	82	1360	631	17	12397	ST-828 complex
115991	CAM002255-011526		Peru	2022	gastroenteritis	human stool	carrier	Campylobacter jejuni		7	2	5	53	11	177	6	12398	ST-607 complex
115992	CAM002378-012192		Peru	2022	gastroenteritis	human stool	carrier	Campylobacter jejuni		8	2	5	53	11	3	1	607	ST-607 complex
115993	CAM002400-012202		Peru	2022	gastroenteritis	human stool	carrier	Campylobacter jejuni		2	25	5	10	11	881	5	12399
115994	CAM002438-012672		Peru	2022	gastroenteritis	human stool	carrier	Campylobacter jejuni		2	25	5	10	11	881	5	12399
115995	CAM002558-013110		Peru	2022	gastroenteritis	human stool	carrier	Campylobacter jejuni		7	17	5	10	640	177	6	11958	ST-353 complex
115996	CAM002564-013102		Peru	2022	gastroenteritis	human stool	carrier	Campylobacter jejuni		2	25	5	10	11	881	5	12399
115997	CAM002670-014981		Peru	2022	carrier	human stool	carrier	Campylobacter jejuni		7	17	5	10	640	177	6	11958	ST-353 complex
115998	CAM002685-014986		Peru	2022	carrier	human stool	carrier	Campylobacter jejuni		7	17	5	10	640	177	6	11958	ST-353 complex
115999	CAM002734-017531		Peru	2022	carrier	human stool	carrier	Campylobacter coli		247	748	30	82	113	47	17	10234
116000	CAM002887-017539		Peru	2022	carrier	human stool	carrier	Campylobacter jejuni		8	336	5	53	11	3	1	12402	ST-607 complex
116001	CAM002934-017547		Peru	2022	carrier	human stool	carrier	Campylobacter jejuni		7	84	5	10	11	3	6	1036	ST-353 complex
116002	CAM002957-018671		Peru	2022	carrier	human stool	carrier	Campylobacter jejuni		7	84	5	10	11	3	6	1036	ST-353 complex
116003	CAM003004-018681		Peru	2022	gastroenteritis	human stool	carrier	Campylobacter jejuni		7	17	5	10	10	177	6	1233	ST-353 complex
116004	CAM003047-018687		Peru	2022	gastroenteritis	human stool	carrier	Campylobacter jejuni		8	2	2	2	11	345	6	3852	ST-354 complex
116005	CAM003063-018695		Peru	2022	carrier	human stool	carrier	Campylobacter jejuni		7	84	5	10	11	3	6	1036	ST-353 complex
116006	CAM003070-019009		Peru	2022	gastroenteritis	human stool	carrier	Campylobacter jejuni		8	17	2	2	11	3	6	10237	ST-354 complex
116007	CAM003118-019017		Peru	2022	gastroenteritis	human stool	carrier	Campylobacter jejuni		2	2	2	2	11	5	237	10241
116313	PE1008355_2		Peru	2012	carrier	human stool	carrier	Campylobacter coli		33	39	30	82	113	47	17	825	ST-828 complex
